# Supplementary material for: Comparative genome analysis of the vineyard weed endophyte Pseudomonas viridiflava CDRTc14 showing selective herbicidal activity
Source: Sci Rep. 2017 Dec 11;7:17336. doi: 10.1038/s41598-017-16495-y (PMC5725424; doi:10.1038/s41598-017-16495-y)
Supplement: Supplementary file 2 — Supplementary Tables S8-S13 [file 41598_2017_16495_MOESM2_ESM.xlsx]

## Sheet: Table S8
Accession	Species	EFQ61004.1	EFQ61004.1_ev	EFQ61004.1_id	EFQ61004.1_score	EFQ61005.1	EFQ61005.1_ev	EFQ61005.1_id	EFQ61005.1_score	EFQ61006.1	EFQ61006.1_ev	EFQ61006.1_id	EFQ61006.1_score	EFQ61007.1	EFQ61007.1_ev	EFQ61007.1_id	EFQ61007.1_score	EFQ61008.1	EFQ61008.1_ev	EFQ61008.1_id	EFQ61008.1_score	EFQ61009.1	EFQ61009.1_ev	EFQ61009.1_id	EFQ61009.1_score	EFQ61010.1	EFQ61010.1_ev	EFQ61010.1_id	EFQ61010.1_score	EFQ61011.1	EFQ61011.1_ev	EFQ61011.1_id	EFQ61011.1_score	EFQ61012.1	EFQ61012.1_ev	EFQ61012.1_id	EFQ61012.1_score	EFQ61013.1	EFQ61013.1_ev	EFQ61013.1_id	EFQ61013.1_score	EFQ61014.1	EFQ61014.1_ev	EFQ61014.1_id	EFQ61014.1_score	EFQ61015.1	EFQ61015.1_ev	EFQ61015.1_id	EFQ61015.1_score
NZ_AP014839.1	P. aeruginosa 8380	0	2e-42	35.8	155	0	0	62.77	623	0	0	0	0	0	0	0	0	0	5e-14	32.65	73.9	0	0	0	0	0	3e-46	50	164	0	5e-59	31.21	215	0	0	0	0	0	3e-56	31.19	202	0	0	0	0	0	9e-10	32.82	55.5
NZ_CP013680.1	P. aeruginosa AES-1R	0	4e-07	34	48.5	0	0	62.77	623	0	0	0	0	0	0	0	0	0	4e-14	32.65	74.3	0	0	0	0	0	4e-46	50	164	0	2e-58	31.05	214	0	0	0	0	0	7e-56	30.96	201	0	0	0	0	0	9e-10	32.82	55.5
NC_020912.1	P. aeruginosa B136-33	0	2e-42	35.8	155	0	0	62.77	623	0	0	0	0	0	0	0	0	0	1e-13	32.65	73.2	0	0	0	0	0	4e-46	50	164	0	3e-59	31.37	216	0	0	0	0	0	9e-57	31.42	204	0	0	0	0	0	2e-09	32.06	55.1
NZ_CP013993.1	P. aeruginosa DHS01	0	4e-07	34	48.5	0	0	62.77	623	0	0	0	0	0	0	0	0	0	1e-13	32.65	73.2	0	0	0	0	0	4e-46	50	164	0	5e-59	31.21	215	0	0	0	0	0	7e-56	30.96	201	0	0	0	0	0	2e-09	32.82	55.1
NC_018080.1	P. aeruginosa DK2	0	4e-07	34	48.5	0	0	62.77	623	0	0	0	0	0	0	0	0	0	1e-13	32.65	73.2	0	0	0	0	0	4e-46	50	164	0	4e-59	31.21	215	0	0	0	0	0	7e-56	30.96	201	0	0	0	0	0	9e-10	32.82	55.5
NZ_CP012001.1	P. aeruginosa DSM 50071	0	4e-07	34	48.5	0	0	62.77	624	0	0	0	0	0	0	0	0	0	9e-14	32.65	73.2	0	0	0	0	0	4e-46	50	164	0	4e-59	31.21	215	0	0	0	0	0	2e-56	31.19	202	0	0	0	0	0	9e-10	32.82	55.5
NZ_AP017302.1	P. aeruginosa IOMTU 133	0	6e-42	36.43	154	0	0	62.77	622	0	0	0	0	0	0	0	0	0	6e-14	32.65	73.9	0	0	0	0	0	4e-46	50	164	0	7e-67	33.06	239	0	0	0	0	0	3e-56	31.19	202	0	0	0	0	0	2e-09	32.06	55.1
NC_023066.1	P. aeruginosa LES431	0	4e-07	34	48.5	0	0	62.77	623	0	0	0	0	0	0	0	0	0	1e-13	32.65	73.2	0	0	0	0	0	4e-46	50	164	0	4e-59	31.21	215	0	0	0	0	0	2e-56	31.19	202	0	0	0	0	0	2e-09	32.06	54.7
NC_011770.1	P. aeruginosa LESB58	0	4e-07	34	48.5	0	0	62.77	623	0	0	0	0	0	0	0	0	0	1e-13	32.65	73.2	0	0	0	0	0	4e-46	50	164	0	4e-59	31.21	215	0	0	0	0	0	2e-56	31.19	202	0	0	0	0	0	2e-09	32.06	54.7
NC_017548.1	P. aeruginosa M18	0	5e-42	36.43	154	0	0	62.98	625	0	0	0	0	0	0	0	0	0	1e-13	32.65	73.2	0	0	0	0	0	4e-46	50	164	0	4e-59	31.21	215	0	0	0	0	0	7e-56	30.96	201	0	0	0	0	0	9e-10	32.82	55.5
NC_023019.1	P. aeruginosa MTB-1	0	5e-42	36.43	154	0	0	62.77	624	0	0	0	0	0	0	0	0	0	1e-13	32.65	72.8	0	0	0	0	0	4e-46	50	164	0	4e-59	31.21	215	0	0	0	0	0	7e-57	31.42	204	0	0	0	0	0	2e-09	32.06	55.1
NZ_AP014622.1	P. aeruginosa NCGM 1900	0	6e-42	36.43	154	0	0	62.77	624	0	0	0	0	0	0	0	0	0	0	0	0	0	0	0	0	0	4e-46	50	164	0	5e-59	31.21	215	0	0	0	0	0	2e-56	31.19	202	0	0	0	0	0	2e-09	32.06	54.7
NZ_AP014646.1	P. aeruginosa NCGM 1984	0	6e-42	36.43	154	0	0	62.77	624	0	0	0	0	0	0	0	0	0	0	0	0	0	0	0	0	0	4e-46	50	164	0	5e-59	31.21	215	0	0	0	0	0	2e-56	31.19	202	0	0	0	0	0	2e-09	32.06	54.7
NZ_AP014651.1	P. aeruginosa NCGM257	0	5e-42	36.43	154	0	0	62.77	624	0	0	0	0	0	0	0	0	0	6e-14	32.65	73.9	0	0	0	0	0	4e-46	50	164	0	5e-59	31.21	215	0	0	0	0	0	1e-56	31.42	204	0	0	0	0	0	2e-09	32.06	54.7
NC_017549.1	P. aeruginosa NCGM2.S1	0	6e-42	36.43	154	0	0	62.77	624	0	0	0	0	0	0	0	0	0	1e-13	32.65	73.2	0	0	0	0	0	4e-46	50	164	0	5e-59	31.21	215	0	0	0	0	0	2e-56	31.19	202	0	0	0	0	0	2e-09	32.06	54.7
NZ_LN831024.1	P. aeruginosa NCTC10332	0	4e-07	34	48.5	0	0	62.77	624	0	0	0	0	0	0	0	0	0	9e-14	32.65	73.2	0	0	0	0	0	4e-46	50	164	0	4e-59	31.21	215	0	0	0	0	0	2e-56	31.19	202	0	0	0	0	0	9e-10	32.82	55.5
NC_022808.2	P. aeruginosa PA1	0	5e-42	36.43	154	0	0	62.77	623	0	0	0	0	0	0	0	0	0	7e-14	32.65	73.6	0	0	0	0	0	4e-46	50	164	0	8e-59	31.05	214	0	0	0	0	0	7e-56	30.96	201	0	0	0	0	0	9e-10	32.82	55.5
NC_022806.1	P. aeruginosa PA1R	0	5e-42	36.43	154	0	9e-106	37.58	348	0	0	0	0	0	0	0	0	0	7e-14	32.65	73.6	0	0	0	0	0	4e-46	50	164	0	7e-59	31.05	214	0	0	0	0	0	7e-56	30.96	201	0	0	0	0	0	9e-10	32.82	55.5
NC_009656.1	P. aeruginosa PA7	0	2e-42	34.88	155	0	0	62.77	622	0	0	0	0	0	0	0	0	0	1e-12	34.25	69.3	0	0	0	0	0	5e-46	50	164	0	1e-58	31.05	214	0	0	0	0	0	4e-55	31.19	199	0	0	0	0	0	1e-07	31.3	49.7
NC_002516.2	P. aeruginosa PAO1	0	2e-42	36.43	155	0	0	62.77	624	0	0	0	0	0	0	0	0	0	9e-14	32.65	73.2	0	0	0	0	0	4e-46	50	164	0	5e-59	30.81	215	0	0	0	0	0	6e-56	30.96	201	0	0	0	0	0	2e-09	32.06	55.1
NC_021577.1	P. aeruginosa RP73	0	2e-42	35.8	155	0	0	62.55	622	0	0	0	0	0	0	0	0	0	9e-14	32.65	73.2	0	0	0	0	0	4e-46	50	164	0	4e-59	31.21	215	0	0	0	0	0	7e-56	30.96	201	0	0	0	0	0	9e-10	32.82	55.5
NC_023149.1	P. aeruginosa SCV20265	0	1e-41	36.05	153	0	0	62.77	623	0	0	0	0	0	0	0	0	0	1e-13	32.65	73.2	0	0	0	0	0	4e-46	50	164	0	5e-59	31.21	215	0	0	0	0	0	7e-56	30.96	201	0	0	0	0	0	9e-10	32.82	55.5
NZ_CP015877.1	P. aeruginosa SJTD-1	0	4e-07	34	48.5	0	0	62.77	623	0	0	0	0	0	0	0	0	0	5e-14	32.65	73.9	0	0	0	0	0	3e-46	50	164	0	4e-59	31.21	215	0	0	0	0	0	2e-56	31.19	202	0	0	0	0	0	9e-10	32.82	55.5
NZ_CP013696.1	P. aeruginosa strain 12-4-4(59)	0	4e-07	34	48.5	0	0	62.77	623	0	0	0	0	0	0	0	0	0	1e-13	32.65	73.2	0	0	0	0	0	4e-46	50	164	0	4e-59	31.21	216	0	0	0	0	0	7e-56	30.96	201	0	0	0	0	0	9e-10	32.82	55.5
NZ_CP017149.1	P. aeruginosa strain ATCC 15692	0	2e-42	36.43	155	0	0	62.77	624	0	0	0	0	0	0	0	0	0	9e-14	32.65	73.2	0	0	0	0	0	4e-46	50	164	0	5e-59	30.81	215	0	0	0	0	0	6e-56	30.96	201	0	0	0	0	0	2e-09	32.06	55.1
NZ_CP015117.1	P. aeruginosa strain ATCC 27853	0	2e-06	28.26	46.6	0	0	62.77	623	0	0	0	0	0	0	0	0	0	5e-14	32.65	73.9	0	0	0	0	0	4e-46	50	164	0	5e-59	31.21	215	0	0	0	0	0	1e-55	30.96	201	0	0	0	0	0	1e-09	32.82	55.5
NZ_CP015377.1	P. aeruginosa strain BAMC 07-48	0	5e-42	36.43	154	0	0	62.77	623	0	0	0	0	0	0	0	0	0	1e-13	32.65	73.2	0	0	0	0	0	4e-46	50	164	0	1e-58	30.89	214	0	0	0	0	0	1e-56	31.42	204	0	0	0	0	0	2e-09	32.06	55.1
NZ_CP011317.1	P. aeruginosa strain Carb01 63	0	3e-42	36.43	155	0	0	62.77	624	0	0	0	0	0	0	0	0	0	6e-14	32.65	73.9	0	0	0	0	0	4e-46	50	164	0	5e-59	31.21	215	0	0	0	0	0	3e-56	31.19	202	0	0	0	0	0	1e-09	32.82	55.5
NZ_CP017099.1	P. aeruginosa strain DN1	0	5e-42	36.43	154	0	0	62.77	623	0	0	0	0	0	0	0	0	0	1e-13	32.65	73.2	0	0	0	0	0	4e-46	50	164	0	2e-58	31.05	214	0	0	0	0	0	2e-56	31.19	203	0	0	0	0	0	2e-09	32.06	55.1
NZ_CP007399.1	P. aeruginosa strain F22031	0	2e-06	28.26	46.2	0	0	62.77	623	0	0	0	0	0	0	0	0	0	5e-14	32.65	73.9	0	0	0	0	0	4e-46	50	164	0	4e-59	31.21	215	0	0	0	0	0	9e-57	31.42	204	0	0	0	0	0	9e-10	32.82	55.5
NZ_CP008856.1	P. aeruginosa strain F23197	0	4e-07	34	48.5	0	0	62.77	623	0	0	0	0	0	0	0	0	0	1e-13	32.65	72.8	0	0	0	0	0	4e-46	50	164	0	4e-59	31.21	215	0	0	0	0	0	6e-56	30.96	201	0	0	0	0	0	9e-10	32.82	55.5
NZ_CP008857.1	P. aeruginosa strain F30658	0	3e-42	36.43	155	0	0	62.77	624	0	0	0	0	0	0	0	0	0	6e-14	32.65	73.9	0	0	0	0	0	4e-46	50	164	0	5e-59	31.21	215	0	0	0	0	0	3e-56	31.19	202	0	0	0	0	0	1e-09	32.82	55.5
NZ_CP008858.1	P. aeruginosa strain F63912	0	2e-42	35.8	155	0	0	62.55	622	0	0	0	0	0	0	0	0	0	1e-13	32.65	73.2	0	0	0	0	0	4e-46	50	164	0	5e-59	31.21	215	0	0	0	0	0	7e-56	30.96	201	0	0	0	0	0	9e-10	32.82	55.5
NZ_CP008873.1	P. aeruginosa strain F9670	0	2e-06	28.26	46.6	0	0	62.77	623	0	0	0	0	0	0	0	0	0	5e-14	32.65	73.9	0	0	0	0	0	4e-46	50	164	0	5e-59	31.21	215	0	0	0	0	0	1e-55	30.96	201	0	0	0	0	0	1e-09	32.82	55.5
NZ_CP012066.1	P. aeruginosa strain F9676	0	3e-42	36.43	155	0	0	62.77	624	0	0	0	0	0	0	0	0	0	5e-14	32.65	73.9	0	0	0	0	0	4e-46	50	164	0	4e-59	31.21	215	0	0	0	0	0	2e-56	31.19	202	0	0	0	0	0	9e-10	32.82	55.5
NZ_CP010555.1	P. aeruginosa strain FRD1	0	3e-42	36.43	155	0	0	62.77	624	0	0	0	0	0	0	0	0	0	5e-14	32.65	73.9	0	0	0	0	0	4e-46	50	164	0	5e-59	31.21	215	0	0	0	0	0	3e-56	31.19	202	0	0	0	0	0	9e-10	32.82	55.5
NZ_CP008860.1	P. aeruginosa strain H27930	0	2e-42	35.8	155	0	0	62.77	623	0	0	0	0	0	0	0	0	0	1e-13	32.65	73.2	0	0	0	0	0	4e-46	50	164	0	4e-59	31.21	215	0	0	0	0	0	3e-56	31.19	202	0	0	0	0	0	9e-10	32.82	55.5
NZ_CP008861.1	P. aeruginosa strain H47921	0	1e-41	36.05	153	0	0	62.77	623	0	0	0	0	0	0	0	0	0	6e-14	32.65	73.9	0	0	0	0	0	4e-46	50	164	0	5e-59	31.21	215	0	0	0	0	0	7e-56	30.96	201	0	0	0	0	0	2e-09	32.06	54.7
NZ_CP008859.1	P. aeruginosa strain H5708	0	2e-07	34	49.7	0	0	62.77	624	0	0	0	0	0	0	0	0	0	9e-14	32.65	73.2	0	0	0	0	0	4e-46	50	164	0	4e-59	31.21	215	0	0	0	0	0	2e-56	31.19	202	0	0	0	0	0	9e-10	32.82	55.5
NZ_CP008862.1	P. aeruginosa strain M1608	0	4e-42	36.43	154	0	9e-106	37.58	348	0	0	0	0	0	0	0	0	0	0	0	0	0	0	0	0	0	4e-46	50	164	0	4e-59	31.21	215	0	0	0	0	0	9e-57	31.42	204	0	0	0	0	0	2e-09	32.06	55.1
NZ_CP008863.1	P. aeruginosa strain M37351	0	5e-42	36.43	154	0	0	62.77	623	0	0	0	0	0	0	0	0	0	6e-14	32.65	73.9	0	0	0	0	0	4e-46	50	164	0	5e-59	31.21	215	0	0	0	0	0	1e-56	31.42	204	0	0	0	0	0	2e-09	32.06	55.1
NZ_CP014948.1	P. aeruginosa strain N17-1	0	4e-42	34.24	154	0	0	62.77	623	0	0	0	0	0	0	0	0	0	1e-13	32.65	73.2	0	0	0	0	0	4e-46	50	164	0	4e-59	31.21	215	0	0	0	0	0	9e-57	31.42	204	0	0	0	0	0	9e-10	32.82	55.5
NZ_CP016214.1	P. aeruginosa strain PA121617	0	2e-06	28.26	46.2	0	0	62.77	623	0	0	0	0	0	0	0	0	0	1e-13	32.65	73.2	0	0	0	0	0	4e-46	50	164	0	5e-59	31.21	215	0	0	0	0	0	3e-56	31.19	202	0	0	0	0	0	1e-09	32.82	55.5
NZ_CP012679.1	P. aeruginosa strain PA1RG	0	5e-42	36.43	154	0	0	62.77	623	0	0	0	0	0	0	0	0	0	7e-14	32.65	73.6	0	0	0	0	0	4e-46	50	164	0	8e-59	31.05	214	0	0	0	0	0	7e-56	30.96	201	0	0	0	0	0	9e-10	32.82	55.5
NZ_CP012581.1	P. aeruginosa strain PA D16	0	2e-42	36.82	155	0	0	62.77	624	0	0	0	0	0	0	0	0	0	6e-14	32.65	73.9	0	0	0	0	0	4e-46	50	164	0	5e-59	31.21	215	0	0	0	0	0	2e-56	31.19	203	0	0	0	0	0	2e-09	32.06	55.1
NZ_CP012585.1	P. aeruginosa strain PA D1	0	2e-42	36.82	155	0	0	62.77	624	0	0	0	0	0	0	0	0	0	6e-14	32.65	73.9	0	0	0	0	0	4e-46	50	164	0	5e-59	31.21	215	0	0	0	0	0	2e-56	31.19	203	0	0	0	0	0	2e-09	32.06	55.1
NZ_CP012582.1	P. aeruginosa strain PA D21	0	2e-42	36.82	155	0	0	62.77	624	0	0	0	0	0	0	0	0	0	6e-14	32.65	73.9	0	0	0	0	0	4e-46	50	164	0	5e-59	31.21	215	0	0	0	0	0	2e-56	31.19	203	0	0	0	0	0	2e-09	32.06	55.1
NZ_CP012583.1	P. aeruginosa strain PA D22	0	2e-42	36.82	155	0	0	62.77	624	0	0	0	0	0	0	0	0	0	6e-14	32.65	73.9	0	0	0	0	0	4e-46	50	164	0	5e-59	31.21	215	0	0	0	0	0	2e-56	31.19	203	0	0	0	0	0	2e-09	32.06	55.1
NZ_CP012584.1	P. aeruginosa strain PA D25	0	2e-42	36.82	155	0	0	62.77	624	0	0	0	0	0	0	0	0	0	6e-14	32.65	73.9	0	0	0	0	0	4e-46	50	164	0	5e-59	31.21	215	0	0	0	0	0	2e-56	31.19	203	0	0	0	0	0	2e-09	32.06	55.1
NZ_CP012578.1	P. aeruginosa strain PA D2	0	2e-42	36.82	155	0	0	62.77	624	0	0	0	0	0	0	0	0	0	6e-14	32.65	73.9	0	0	0	0	0	4e-46	50	164	0	5e-59	31.21	215	0	0	0	0	0	2e-56	31.19	203	0	0	0	0	0	2e-09	32.06	55.1
NZ_CP012579.1	P. aeruginosa strain PA D5	0	2e-42	36.82	155	0	0	62.77	624	0	0	0	0	0	0	0	0	0	6e-14	32.65	73.9	0	0	0	0	0	4e-46	50	164	0	5e-59	31.21	215	0	0	0	0	0	2e-56	31.19	203	0	0	0	0	0	2e-09	32.06	55.1
NZ_CP012580.1	P. aeruginosa strain PA D9	0	2e-42	36.82	155	0	0	62.77	624	0	0	0	0	0	0	0	0	0	6e-14	32.65	73.9	0	0	0	0	0	4e-46	50	164	0	5e-59	31.21	215	0	0	0	0	0	2e-56	31.19	203	0	0	0	0	0	2e-09	32.06	55.1
NZ_CP008865.1	P. aeruginosa strain S86968	0	2e-42	35.8	155	0	0	62.77	623	0	0	0	0	0	0	0	0	0	0	0	0	0	0	0	0	0	4e-46	50	164	0	5e-59	31.21	215	0	0	0	0	0	1e-55	30.96	201	0	0	0	0	0	1e-09	32.82	55.5
NZ_CP008866.1	P. aeruginosa strain T38079	0	2e-06	28.26	46.6	0	0	62.77	623	0	0	0	0	0	0	0	0	0	5e-14	32.65	73.9	0	0	0	0	0	4e-46	50	164	0	5e-59	31.21	215	0	0	0	0	0	1e-55	30.96	201	0	0	0	0	0	1e-09	32.82	55.5
NZ_CP008867.1	P. aeruginosa strain T52373	0	2e-41	36.82	152	0	0	62.55	620	0	0	0	0	0	0	0	0	0	1e-13	32.65	73.2	0	0	0	0	0	4e-46	50	164	0	4e-59	31.21	215	0	0	0	0	0	2e-56	31.19	202	0	0	0	0	0	9e-10	32.82	55.5
NZ_CP008868.1	P. aeruginosa strain T63266	0	3e-42	35.8	155	0	0	62.77	623	0	0	0	0	0	0	0	0	0	5e-14	32.65	73.9	0	0	0	0	0	4e-46	50	164	0	4e-59	31.21	215	0	0	0	0	0	9e-57	31.42	204	0	0	0	0	0	9e-10	32.82	55.5
NZ_CP013989.1	P. aeruginosa strain USDA-ARS-USMARC-41639	0	3e-42	36.43	155	0	0	62.77	623	0	0	0	0	0	0	0	0	0	1e-13	32.65	73.2	0	0	0	0	0	4e-46	50	164	0	4e-59	31.21	215	0	0	0	0	0	6e-56	30.96	201	0	0	0	0	0	9e-10	32.82	55.5
NZ_CP013245.1	P. aeruginosa strain VA-134	0	4e-07	34	48.5	0	0	62.77	623	0	0	0	0	0	0	0	0	0	4e-14	32.65	74.3	0	0	0	0	0	4e-46	50	164	0	4e-59	31.21	215	0	0	0	0	0	2e-56	31.19	202	0	0	0	0	0	9e-10	32.82	55.5
NZ_CP008869.1	P. aeruginosa strain W16407	0	4e-07	34	48.5	0	0	62.77	623	0	0	0	0	0	0	0	0	0	2e-14	32.65	75.5	0	0	0	0	0	4e-46	50	164	0	1e-58	31.21	214	0	0	0	0	0	3e-56	31.19	202	0	0	0	0	0	2e-09	32.06	55.1
NZ_CP008870.1	P. aeruginosa strain W36662	0	4e-07	34	48.5	0	0	62.77	623	0	0	0	0	0	0	0	0	0	5e-14	32.65	73.9	0	0	0	0	0	4e-46	50	164	0	5e-59	31.21	215	0	0	0	0	0	3e-56	31.19	202	0	0	0	0	0	1e-09	32.82	55.5
NZ_CP008871.1	P. aeruginosa strain W45909	0	3e-42	36.43	155	0	0	62.77	623	0	0	0	0	0	0	0	0	0	1e-13	32.65	73.2	0	0	0	0	0	4e-46	50	164	0	5e-59	31.21	215	0	0	0	0	0	7e-56	30.96	201	0	0	0	0	0	1e-09	32.82	55.5
NZ_CP008864.1	P. aeruginosa strain W60856	0	4e-07	34	48.5	0	0	62.77	623	0	0	0	0	0	0	0	0	0	1e-13	32.65	73.2	0	0	0	0	0	4e-46	50	164	0	5e-59	31.21	215	0	0	0	0	0	3e-56	31.19	202	0	0	0	0	0	1e-09	32.82	55.5
NZ_CP008872.1	P. aeruginosa strain X78812	0	4e-07	34	48.5	0	0	62.77	624	0	0	0	0	0	0	0	0	0	1e-13	32.65	73.2	0	0	0	0	0	4e-46	50	164	0	4e-59	31.21	215	0	0	0	0	0	2e-56	31.19	202	0	0	0	0	0	9e-10	32.82	55.5
NC_008463.1	P. aeruginosa UCBPP-PA14	0	4e-42	36.43	154	0	0	62.77	623	0	0	0	0	0	0	0	0	0	6e-14	32.65	73.9	0	0	0	0	0	4e-46	50	164	0	4e-59	31.21	215	0	0	0	0	0	9e-57	31.42	204	0	0	0	0	0	6e-09	31.3	53.1
NZ_CP008739.1	P. aeruginosa VRFPA04	0	6e-42	36.43	154	0	0	62.77	624	0	0	0	0	0	0	0	0	0	1e-13	32.65	72.8	0	0	0	0	0	4e-46	50	164	0	3e-59	31.37	216	0	0	0	0	0	8e-57	31.42	204	0	0	0	0	0	2e-09	32.06	55.1
NZ_CP007147.1	P. aeruginosa YL84	0	4e-07	34	48.5	0	0	62.77	623	0	0	0	0	0	0	0	0	0	4e-14	32.65	74.3	0	0	0	0	0	4e-46	50	164	0	4e-59	31.21	215	0	0	0	0	0	7e-56	30.96	201	0	0	0	0	0	9e-10	32.82	55.5
NZ_CP014784.1	P. alcaligenes strain NEB 585	0	2e-09	36.08	55.1	0	0	65.1	623	0	0	0	0	0	0	0	0	0	0	0	0	0	0	0	0	0	6e-48	51.67	169	0	3e-56	30.74	206	0	0	0	0	0	4e-50	29.6	183	0	0	0	0	0	2e-07	26.44	48.1
NZ_CP009048.1	P. alkylphenolia strain KL28	0	1e-110	65.75	352	0	0	66.46	675	0	0	0	0	0	0	0	0	0	0	0	0	0	0	0	0	0	2e-47	50.85	168	0	2e-59	30.68	216	0	0	0	0	0	4e-59	34.76	210	0	0	0	0	0	3e-07	34.96	48.1
NZ_CP015600.1	P. antarctica strain PAMC 27494	1	9e-148	86.56	459	1	0	92.39	922	1	0	87.76	608	0	0	0	0	1	0	83.33	1162	1	0	92.22	673	1	3e-101	88.35	323	1	0	93.8	1113	1	5e-21	80.85	84.3	1	0	91.8	803	1	3e-134	98.5	418	1	2e-124	93.75	390
NZ_CP014546.1	P. azotoformans strain S4	1	1e-144	86.06	450	0	0	65.61	664	0	0	0	0	0	0	0	0	0	0	0	0	0	0	0	0	0	5e-47	48.6	167	0	1e-56	30.81	207	0	0	0	0	0	1e-59	33.49	212	0	3e-06	30.48	45.1	0	3e-12	27.12	63.2
NZ_CP007511.1	P. balearica DSM 6083	0	8e-09	34.38	53.1	0	1e-104	37.79	345	0	0	0	0	0	0	0	0	0	2e-10	31.49	61.6	0	0	0	0	0	2e-47	47.57	167	0	1e-55	30.25	204	0	0	0	0	0	2e-50	29.57	184	0	0	0	0	0	5e-07	22.91	47
NZ_CP007410.1	P. brassicacearum strain DF41	0	1e-99	60.94	321	0	0	65.01	659	0	0	0	0	0	0	0	0	0	4e-13	33.15	71.2	0	0	0	0	0	2e-38	50	141	0	7e-56	29.58	206	0	0	0	0	0	3e-61	31.01	217	0	0	0	0	0	4e-09	45.24	53.5
NZ_CP012680.1	P. brassicacearum strain LBUM300	0	3e-97	60	314	0	0	66.17	656	0	0	0	0	0	0	0	0	0	3e-13	34.25	71.2	0	0	0	0	0	2e-38	50	142	0	2e-56	30.34	207	0	0	0	0	0	8e-59	31.28	210	0	0	0	0	0	1e-38	42.47	143
NC_015379.1	P. brassicacearum subsp. brassicacearum NFM421	0	3e-97	60	314	0	0	66.17	656	0	0	0	0	0	0	0	0	0	3e-13	34.25	71.2	0	0	0	0	0	2e-38	50	142	0	2e-56	30.34	207	0	0	0	0	0	3e-59	31.51	211	0	0	0	0	0	9e-39	42.47	143
NZ_CP014867.1	P. chlororaphis isolate 189	0	7e-08	34.04	50.8	0	0	67.16	663	0	5e-156	74.55	487	0	0	0	0	0	0	66.13	717	1	0	84.73	611	1	1e-98	77.07	316	1	0	84.83	1003	0	3e-14	69.05	65.1	1	0	80.64	593	1	2e-129	94.5	404	1	5e-106	77.51	337
NZ_CP008696.1	P. chlororaphis strain PA23	0	5e-09	35.11	54.7	1	0	79.35	796	0	3e-156	74.85	488	0	0	0	0	0	0	64.65	863	1	0	84.73	611	1	3e-98	77.07	315	1	0	85.15	1006	0	3e-14	69.05	65.1	1	0	81.01	694	1	6e-132	94.5	411	1	2e-106	77.51	338
NZ_CP011110.1	P. chlororaphis strain PCL1606	0	3e-45	36.96	164	1	0	79.1	798	1	3e-158	75.68	494	0	0	0	0	0	0	64.42	866	1	0	84.44	608	1	4e-99	77.56	317	1	0	84.5	999	0	1e-09	66.67	51.2	1	0	80.28	691	1	6e-129	93.5	402	1	4e-106	78.47	337
NZ_CP011020.1	P. chlororaphis strain UFB2	0	4e-97	58.2	313	0	0	66.45	647	0	0	0	0	0	0	0	0	0	7e-15	34.25	76.6	0	0	0	0	0	1e-38	50.66	142	0	2e-56	30.34	207	0	0	0	0	0	3e-51	30.07	187	0	0	0	0	0	2e-35	39.78	133
NZ_CP009290.1	P. chlororaphis subsp. aurantiaca strain JD37	0	4e-09	35.11	54.7	1	0	79.1	800	1	7e-157	75.15	489	0	0	0	0	0	0	64.23	857	1	0	84.44	610	1	3e-98	77.07	315	1	0	85.15	1006	0	2e-14	69.05	65.5	1	0	80.32	688	1	7e-132	94.5	411	1	3e-106	77.51	338
NZ_CP007039.1	P. cichorii JBC1	0	1e-08	28.75	52.8	0	0	65.6	649	0	0	0	0	0	0	0	0	0	0	0	0	0	0	0	0	0	1e-49	52.66	174	0	3e-56	29.97	206	0	0	0	0	0	2e-50	29.6	185	0	0	0	0	0	4e-15	27.72	72.4
NZ_CP014158.1	P. citronellolis strain P3B5	0	4e-07	29.57	48.9	0	0	61.7	621	0	0	0	0	0	0	0	0	0	1e-12	34.46	69.7	0	0	0	0	0	4e-45	50	161	0	5e-60	31.95	218	0	0	0	0	0	5e-54	30.28	196	0	0	0	0	0	2e-10	32.78	57.8
NZ_CP015878.1	P. citronellolis strain SJTE-3	0	6e-07	30.83	48.1	0	0	61.7	621	0	0	0	0	0	0	0	0	0	2e-13	34.46	72	0	0	0	0	0	1e-44	50	160	0	6e-60	31.95	218	0	0	0	0	0	6e-120	48.28	388	0	0	0	0	0	8e-11	33.33	58.9
NZ_CP014262.1	P. corrugata strain RM1-1-4	0	6e-97	58.98	313	0	0	65.05	651	0	0	0	0	0	0	0	0	0	1e-13	32.04	72.4	0	0	0	0	0	1e-38	49.34	142	0	1e-56	30.51	207	0	0	0	0	0	2e-60	31.21	214	0	0	0	0	0	1e-32	38.1	125
NZ_CP009455.1	P. cremoricolorata strain ND07	0	2e-93	61.24	303	0	0	65.19	658	0	4e-30	30.84	121	0	0	0	0	0	0	0	0	0	0	0	0	0	2e-46	49.72	164	0	1e-60	31.63	219	0	0	0	0	0	7e-126	51.28	404	0	0	0	0	0	2e-09	33.9	54.3
NC_020829.1	P. denitrificans ATCC 13867	0	1e-07	30.2	50.1	0	0	62.61	619	0	0	0	0	0	0	0	0	0	0	0	0	0	0	0	0	0	1e-45	46.93	163	0	7e-59	31.29	214	0	0	0	0	0	9e-53	32.13	191	0	0	0	0	0	3e-06	28.98	45.1
NC_008027.1	P. entomophila L48	0	1e-94	60.08	306	0	0	65.88	657	0	4e-53	35.28	189	0	0	0	0	0	2e-71	32.9	255	0	0	0	0	0	4e-46	48.66	164	0	0	55.3	593	0	0	0	0	0	5e-55	30.5	198	0	0	0	0	0	1e-09	33.87	55.1
NC_017911.1	P. fluorescens A506	1	2e-146	86.56	456	0	0	65.61	671	0	0	0	0	0	0	0	0	0	1e-13	30.32	72.4	0	0	0	0	0	1e-47	48.6	169	0	2e-55	29.87	204	0	0	0	0	0	1e-50	30.28	186	0	5e-06	28.24	44.3	0	1e-08	30.51	52
NC_016830.1	P. fluorescens F113	0	1e-98	60.94	318	0	0	65.62	655	0	0	0	0	0	0	0	0	0	8e-13	32.6	70.1	0	0	0	0	0	2e-38	50	142	0	2e-56	30.34	207	0	0	0	0	0	2e-59	31.35	211	0	0	0	0	0	1e-38	42.47	143
NZ_CP010945.1	P. fluorescens NCIMB 11764	0	4e-102	61.72	328	0	0	66.32	665	0	0	0	0	0	0	0	0	0	6e-12	31.85	67.4	0	0	0	0	0	5e-43	48.81	155	0	8e-58	30.53	211	0	0	0	0	0	7e-53	29.88	192	0	5e-06	29.55	44.3	0	2e-12	27.01	64.3
NC_007492.2	P. fluorescens Pf0-1	0	4e-100	61.33	322	0	0	65.77	666	0	0	0	0	0	0	0	0	0	4e-13	34.25	70.9	0	0	0	0	0	3e-42	47.62	153	0	1e-58	31.25	214	0	0	0	0	0	3e-53	30.12	193	0	3e-06	29.41	44.7	0	2e-09	30.95	54.7
NZ_CP005975.1	P. fluorescens PICF7	1	2e-146	86.17	456	0	0	65.19	663	0	0	0	0	0	0	0	0	0	5e-12	32.97	67.4	0	0	0	0	0	4e-48	48.6	170	0	8e-56	29.87	205	0	0	0	0	0	5e-51	29.84	186	0	3e-06	31.46	44.7	0	5e-37	40.11	137
NC_012660.1	P. fluorescens SBW25	1	5e-144	84.98	449	0	0	65.4	667	0	0	0	0	0	0	0	0	0	0	0	0	0	0	0	0	0	2e-48	48.04	171	0	1e-55	29.87	205	0	0	0	0	0	2e-51	29.84	187	0	0	0	0	0	8e-09	30.51	52.8
NZ_CP012831.1	P. fluorescens strain FW300-N2C3	0	8e-98	60.16	316	0	0	66.17	650	0	0	0	0	0	0	0	0	0	2e-13	34.25	72	0	0	0	0	0	8e-39	50.66	143	0	2e-56	30.34	207	0	0	0	0	0	5e-62	31.58	219	0	0	0	0	0	3e-38	41.18	141
NZ_CP012830.1	P. fluorescens strain FW300-N2E3	0	6e-96	58.75	310	1	0	86.47	867	1	0	82.93	573	0	0	0	0	0	0	72.26	1031	0	7e-25	70.42	105	1	6e-100	85.51	320	1	0	92.5	1092	1	2e-20	95.24	82.8	1	0	87.64	762	1	5e-130	96	405	1	7e-118	88.04	371
NZ_CP015638.1	P. fluorescens strain L111	1	3e-146	85.77	455	0	0	65.4	667	0	0	0	0	0	0	0	0	0	0	0	0	0	0	0	0	0	1e-46	46.93	166	0	2e-55	29.87	204	0	0	0	0	0	2e-51	29.84	187	0	8e-06	30.34	43.5	0	1e-11	29.05	61.6
NZ_CP015639.1	P. fluorescens strain L228	1	7e-146	86.96	454	0	0	65.4	667	0	0	0	0	0	0	0	0	0	2e-13	31.08	72.4	0	0	0	0	0	1e-47	48.04	168	0	2e-55	29.87	204	0	0	0	0	0	5e-118	48.86	382	0	0	0	0	0	2e-12	29.51	63.5
NZ_CP015637.1	P. fluorescens strain L321	1	3e-146	85.77	455	0	0	65.4	667	0	0	0	0	0	0	0	0	0	0	0	0	0	0	0	0	0	1e-46	46.93	166	0	2e-55	29.87	204	0	0	0	0	0	2e-51	29.84	187	0	8e-06	30.34	43.5	0	1e-11	29.05	61.6
NZ_CP011117.1	P. fluorescens strain LBUM223	1	4e-147	86.56	457	0	0	65.61	665	0	0	0	0	0	0	0	0	0	9e-13	29.28	70.1	0	0	0	0	0	7e-47	46.93	166	0	3e-55	29.87	204	0	0	0	0	0	4e-49	28.9	181	0	3e-06	28.24	44.7	0	2e-37	41.71	139
NZ_CP012400.1	P. fluorescens strain LBUM636	1	3e-139	82.21	435	0	0	65.84	669	0	0	0	0	0	0	0	0	0	0	0	0	0	0	0	0	0	2e-46	49.43	165	0	1e-55	29.87	205	0	0	0	0	0	3e-57	33.81	205	0	0	0	0	0	2e-12	28.25	63.9
NZ_CP010896.1	P. fluorescens strain PCL1751	1	4e-146	86.17	455	0	0	65.19	663	0	0	0	0	0	0	0	0	0	0	0	0	0	0	0	0	0	4e-48	48.6	170	0	8e-56	29.87	205	0	0	0	0	0	5e-51	29.84	186	0	0	0	0	0	1e-11	27.53	61.2
NZ_CP008896.1	P. fluorescens strain UK4	1	2e-136	80.63	426	0	0	65.88	661	0	0	0	0	0	0	0	0	0	0	0	0	0	0	0	0	0	1e-46	48.86	166	0	1e-55	30.81	204	0	0	0	0	0	2e-65	34.28	229	0	0	0	0	0	6e-08	26.77	50.1
NZ_CM001025.1	P. fluorescens WH6	1	2e-167	100	516	1	0	100	998	1	0	100	696	1	5e-07	97.3	43.1	1	0	99.86	1373	1	0	100	719	1	8e-115	100	362	1	0	100	1180	1	2e-24	97.87	94.4	1	0	100	867	1	1e-136	100	425	1	2e-132	100	413
NZ_CP013861.1	P. fragi strain P121	0	5e-07	35.11	48.1	0	0	64.32	649	0	0	0	0	0	0	0	0	0	0	0	0	0	0	0	0	0	1e-09	28.25	55.1	0	6e-59	31.47	214	0	0	0	0	0	8e-52	28.97	189	0	0	0	0	0	1e-07	24.49	49.3
NC_015556.1	P. fulva 12-X	0	4e-07	31.86	48.1	0	0	62.9	608	0	0	0	0	0	0	0	0	0	2e-12	32.09	68.6	0	0	0	0	0	1e-46	49.16	165	0	4e-58	30.97	212	0	0	0	0	0	1e-52	29.37	191	0	0	0	0	0	1e-07	24.42	48.9
NZ_HG322950.1	P. knackmussii B13	0	5e-06	35.09	45.1	0	0	63.42	622	0	0	0	0	0	0	0	0	0	0	0	0	0	0	0	0	0	3e-43	47.13	155	0	6e-60	31.62	218	0	0	0	0	0	5e-55	31.85	198	0	0	0	0	0	6e-10	34.16	55.8
NZ_CP014947.1	P. koreensis strain D26	0	9e-99	58.2	318	0	0	66.24	662	0	0	0	0	0	0	0	0	0	5e-14	29.74	73.9	0	0	0	0	0	5e-44	49.4	158	0	7e-60	31.25	218	0	0	0	0	0	2e-65	34.28	229	0	0	0	0	0	1e-10	42.7	58.2
NZ_CP005960.1	P. mandelii JR-1	0	3e-101	60.94	325	0	0	66.95	667	0	0	0	0	0	0	0	0	0	2e-11	32.42	65.9	0	0	0	0	0	5e-41	47.02	149	0	7e-57	30.53	209	0	0	0	0	0	5e-62	31.82	219	0	2e-07	30.84	48.5	0	7e-08	30.88	50.1
NC_015410.1	P. mendocina NK-01	0	3e-104	63.24	334	0	0	65.4	650	0	0	0	0	0	0	0	0	0	8e-14	31.44	73.2	0	0	0	0	0	5e-47	49.16	166	0	8e-57	30.74	208	0	0	0	0	0	2e-51	29.84	187	0	0	0	0	0	2e-09	26	54.3
NZ_CP013124.1	P. mendocina S5.2	0	3e-103	64.54	331	0	0	65.4	652	0	0	0	0	0	0	0	0	0	1e-13	31.44	72.8	0	0	0	0	0	5e-47	49.16	166	0	1e-57	30.91	211	0	0	0	0	0	4e-52	30.07	190	0	0	0	0	0	6e-10	26	55.8
NC_009439.1	P. mendocina ymp	0	4e-105	63.64	336	0	0	63.22	620	0	0	0	0	0	0	0	0	0	6e-13	31.84	70.1	0	0	0	0	0	2e-45	47.49	161	0	6e-57	30.35	209	0	0	0	0	0	5e-50	29.6	183	0	0	0	0	0	4e-10	26	56.2
NC_023075.1	P. monteilii SB3078	0	2e-94	59.69	306	0	0	66.6	667	0	3e-33	30.86	130	0	0	0	0	0	4e-11	30.05	64.3	0	0	0	0	0	2e-47	51.41	168	0	4e-60	30.74	218	0	0	0	0	0	7e-58	33.18	207	0	0	0	0	0	2e-09	35.48	54.7
NC_023076.1	P. monteilii SB3101	0	2e-94	59.69	306	0	0	66.6	667	0	3e-33	30.86	130	0	0	0	0	0	4e-11	30.05	64.3	0	0	0	0	0	2e-47	51.41	168	0	4e-60	30.74	218	0	0	0	0	0	7e-58	33.18	207	0	0	0	0	0	2e-09	35.48	54.7
NZ_CP013997.1	P. monteilii strain USDA-ARS-USMARC-56711	0	3e-07	31.53	48.5	0	4e-106	38.94	349	0	0	0	0	0	0	0	0	0	2e-11	30.69	65.1	0	0	0	0	0	3e-44	46.52	158	0	1e-59	31.4	217	0	0	0	0	0	3e-49	29.93	181	0	0	0	0	0	1e-09	32.17	54.7
NZ_CP009365.1	P. mosselii SJ10	0	2e-96	60.85	311	0	0	65.89	659	0	1e-39	33.04	149	0	0	0	0	0	1e-08	26.46	56.2	0	0	0	0	0	3e-48	49.73	170	0	1e-60	31.46	220	0	0	0	0	0	2e-67	34.99	235	0	0	0	0	0	7e-11	31.49	58.9
NZ_CP013987.1	P. oryzihabitans strain USDA-ARS-USMARC-56511	0	3e-07	31.25	48.9	0	0	61.62	600	0	0	0	0	0	0	0	0	0	9e-14	27.99	72.8	0	0	0	0	0	2e-42	49.72	153	0	1e-55	30.3	204	0	0	0	0	0	5e-45	29.81	168	0	0	0	0	0	1e-09	31.43	55.1
NZ_CP009747.1	P. parafulva strain CRS01-1	0	1e-92	59.68	300	0	0	65.26	651	0	4e-62	39.82	216	0	0	0	0	0	2e-77	33.68	273	0	0	0	0	0	1e-44	46.93	159	0	0	56.63	640	0	0	0	0	0	7e-50	29.6	183	0	2e-07	27.78	48.1	0	5e-08	30.15	50.1
NZ_CP010359.1	P. plecoglossicida strain NyZ12	0	8e-94	59.69	304	0	0	66.6	667	0	3e-33	30.86	130	0	0	0	0	0	4e-10	29.57	61.2	0	0	0	0	0	2e-47	51.41	168	0	4e-60	30.74	218	0	0	0	0	0	2e-65	34.28	229	0	0	0	0	0	2e-09	35.48	54.7
NC_020209.1	P. poae RE*1-1-14	1	4e-142	83.4	443	0	0	66.95	663	0	0	0	0	0	0	0	0	0	1e-11	33.54	65.9	0	0	0	0	0	1e-21	33.15	92.4	0	2e-56	30.64	207	0	0	0	0	0	3e-52	30.54	190	0	0	0	0	0	9e-14	26.26	67.8
NZ_AP014522.1	P. protegens Cab57 DNA	0	5e-44	35.8	160	0	0	66.03	666	0	0	0	0	0	0	0	0	0	0	0	0	0	0	0	0	0	7e-46	51.19	163	0	2e-57	30.81	210	0	0	0	0	0	3e-57	30.96	205	0	4e-06	29.41	44.7	0	2e-11	26.74	61.2
NC_021237.1	P. protegens CHA0	0	5e-44	35.8	160	0	0	66.03	667	0	0	0	0	0	0	0	0	0	0	0	0	0	0	0	0	0	7e-46	51.19	163	0	3e-57	30.81	210	0	0	0	0	0	3e-56	30.5	202	0	4e-06	29.41	44.7	0	2e-11	26.74	61.2
NC_004129.6	P. protegens Pf-5	0	1e-43	35.8	159	0	0	66.03	667	0	0	0	0	0	0	0	0	0	2e-14	33.88	75.5	0	0	0	0	0	3e-46	51.19	164	0	1e-56	30.64	208	0	0	0	0	0	3e-56	30.5	202	0	4e-06	29.41	44.7	0	2e-11	26.74	61.2
NZ_HG916826.1	P. pseudoalcaligenes CECT 5344	0	4e-106	64.03	339	0	8e-104	37.15	342	0	0	0	0	0	0	0	0	0	0	0	0	0	0	0	0	0	2e-46	48.6	164	0	8e-59	31.24	214	0	0	0	0	0	8e-53	30.3	191	0	0	0	0	0	4e-10	26.63	56.2
NZ_LK391695.1	P. pseudoalcaligenes Ppseudo Pac	0	4e-106	64.03	339	0	8e-104	37.15	342	0	0	0	0	0	0	0	0	0	0	0	0	0	0	0	0	0	2e-46	48.6	164	0	8e-59	31.24	214	0	0	0	0	0	8e-53	30.3	191	0	0	0	0	0	4e-10	26.63	56.2
NZ_CP015202.1	P. putida B6-2	0	1e-95	60.47	309	0	0	66.53	669	0	8e-36	31.58	138	0	0	0	0	0	3e-12	32.24	68.2	0	0	0	0	0	7e-46	50.28	163	0	2e-58	30.96	213	0	0	0	0	0	3e-59	33.8	211	0	0	0	0	0	1e-07	32.26	49.3
NC_017530.1	P. putida BIRD-1	0	5e-96	60.47	310	0	0	66.32	667	0	3e-36	31.58	139	0	0	0	0	0	3e-12	31.69	67.8	0	0	0	0	0	6e-46	50.28	163	0	2e-58	30.96	213	0	0	0	0	0	3e-59	33.72	211	0	0	0	0	0	2e-07	32.26	48.5
NC_009512.1	P. putida F1	0	3e-96	60.85	311	0	0	66.53	669	0	1e-35	31.58	138	0	0	0	0	0	9e-12	32.24	66.6	0	0	0	0	0	7e-46	50.28	163	0	2e-58	30.96	213	0	0	0	0	0	3e-59	33.8	211	0	0	0	0	0	2e-07	31.45	48.1
NC_010322.1	P. putida GB-1	0	7e-97	61.63	313	0	0	65.77	664	0	1e-32	31.07	128	0	0	0	0	0	1e-10	29.51	63.2	0	0	0	0	0	1e-47	51.4	168	0	1e-58	30.96	214	0	0	0	0	0	5e-59	34.04	210	0	0	0	0	0	3e-07	29.51	48.1
NC_021491.1	P. putida H8234	0	4e-95	60.47	308	0	0	65.77	669	0	1e-36	31.87	140	0	0	0	0	0	4e-10	30.73	61.2	0	0	0	0	0	1e-47	51.4	169	0	6e-59	31.13	215	0	0	0	0	0	1e-58	33.88	209	0	0	0	0	0	5e-08	31.15	50.4
NC_019905.1	P. putida HB3267	0	1e-95	60.47	309	0	0	65.71	585	0	8e-33	30	129	0	0	0	0	0	3e-10	30.65	61.6	0	0	0	0	0	2e-47	51.41	168	0	5e-60	30.74	218	0	0	0	0	0	1e-63	31.52	224	0	0	0	0	0	2e-09	35.48	54.3
NC_002947.4	P. putida KT2440	0	1e-95	60.47	309	0	0	66.11	664	0	6e-37	31.87	141	0	0	0	0	0	7e-12	32.24	67	0	0	0	0	0	4e-46	50.28	164	0	2e-58	30.96	213	0	0	0	0	0	5e-63	32.07	222	0	0	0	0	0	2e-07	32.26	48.5
NC_021505.1	P. putida NBRC 14164	0	1e-95	60.85	309	0	0	65.57	666	0	5e-35	31.49	136	0	0	0	0	0	2e-11	29.07	65.1	0	0	0	0	0	2e-19	33.71	85.9	0	5e-59	31.13	215	0	0	0	0	0	3e-59	33.8	211	0	0	0	0	0	4e-08	33.87	50.4
NC_017986.1	P. putida ND6	0	2e-96	60.85	311	0	0	66.53	668	0	1e-36	31.78	141	0	0	0	0	0	9e-12	32.24	66.6	0	0	0	0	0	2e-45	49.72	162	0	2e-58	30.96	213	0	0	0	0	0	2e-59	33.8	211	0	0	0	0	0	1e-07	32.26	49.3
NZ_CP009974.1	P. putida S12	0	1e-95	60.47	309	0	0	66.32	667	0	3e-36	31.58	139	0	0	0	0	0	3e-12	31.69	68.2	0	0	0	0	0	8e-46	50.28	163	0	2e-58	30.96	213	0	0	0	0	0	5e-60	33.95	213	0	0	0	0	0	2e-07	32.26	48.5
NZ_CP010979.1	P. putida S13.1.2	0	4e-95	60.47	308	0	0	65.77	667	0	6e-34	31.47	132	0	0	0	0	0	7e-11	31.52	63.9	0	0	0	0	0	1e-46	50.28	166	0	3e-59	31.13	216	0	0	0	0	0	9e-59	33.88	209	0	0	0	0	0	2e-08	31.97	51.6
NC_015733.1	P. putida S16	0	2e-94	59.3	305	0	0	66.6	667	0	3e-33	30.86	130	0	0	0	0	0	1e-10	31.18	62.8	0	0	0	0	0	4e-39	49.09	144	0	4e-60	30.74	218	0	0	0	0	0	8e-58	33.18	207	0	0	0	0	0	2e-09	35.48	54.7
NZ_CP015876.1	P. putida SJTE-1	0	2e-96	60.85	311	0	0	66.53	668	0	1e-36	31.78	141	0	0	0	0	0	9e-12	32.24	66.6	0	0	0	0	0	2e-45	49.72	162	0	2e-58	30.96	213	0	0	0	0	0	2e-59	33.8	211	0	0	0	0	0	1e-07	32.26	49.3
NZ_CP014343.1	P. putida strain 1A00316	0	3e-92	58.14	299	0	0	66.11	665	0	1e-36	32.27	140	0	0	0	0	0	1e-09	29.89	59.3	0	0	0	0	0	5e-47	49.73	166	0	5e-59	31.29	215	0	0	0	0	0	9e-65	32.43	227	0	0	0	0	0	2e-10	31.32	57.8
NZ_CP007620.1	P. putida strain DLL-E4	0	2e-94	59.3	305	0	0	66.38	664	0	4e-33	30.86	130	0	0	0	0	0	4e-10	29.57	61.2	0	0	0	0	0	2e-47	51.41	168	0	4e-60	30.74	218	0	0	0	0	0	1e-61	31.32	218	0	0	0	0	0	2e-09	35.48	54.7
NZ_CP011789.1	P. putida strain PC2	0	6e-92	57.36	298	0	0	65.61	659	0	1e-38	31.66	146	0	0	0	0	0	1e-08	29.35	56.6	0	0	0	0	0	1e-45	48.6	162	0	7e-61	30.88	221	0	0	0	0	0	3e-58	33.88	208	0	0	0	0	0	5e-08	29.87	50.1
NC_010501.1	P. putida W619	0	2e-96	60.47	311	0	0	66.25	669	0	3e-39	32.32	148	0	0	0	0	0	1e-11	30	66.2	0	0	0	0	0	2e-47	50.28	167	0	2e-59	30.91	216	0	0	0	0	0	2e-63	31.79	223	0	0	0	0	0	3e-08	32.09	50.8
NC_021499.1	P. resinovorans NBRC 106553	0	4e-08	34.38	51.6	0	0	64.61	644	0	0	0	0	0	0	0	0	0	0	0	0	0	0	0	0	0	1e-48	49.72	171	0	1e-57	30.96	211	0	0	0	0	0	3e-122	50.11	394	0	0	0	0	0	2e-10	24.86	57.8
NZ_CP009533.1	P. rhizosphaerae strain DSM 16299	0	7e-07	34.04	47.4	0	0	66.52	658	0	0	0	0	0	0	0	0	0	6e-13	33.88	70.1	0	0	0	0	0	9e-40	48.86	145	0	5e-61	31.63	221	0	0	0	0	0	3e-51	30.44	187	0	0	0	0	0	3e-35	42.78	132
NZ_LT222319.1	P. sp. 58	0	0	0	0	0	0	64.98	651	0	0	0	0	0	0	0	0	0	4e-14	29.67	74.3	0	0	0	0	0	8e-47	50	166	0	4e-55	30.26	203	0	0	0	0	0	1e-54	32.71	197	0	2e-06	25.2	45.8	0	1e-15	28.85	73.9
NZ_CP014870.1	P. sp. A3(2016)	0	4e-104	62.11	333	0	0	66.74	667	0	0	0	0	0	0	0	0	0	6e-11	32.68	63.9	0	0	0	0	0	2e-44	50	159	0	2e-57	30.69	211	0	0	0	0	0	4e-67	34.49	234	0	2e-08	29.66	51.2	0	6e-37	41.18	137
NZ_LN847264.1	P. sp. CCOS 191	0	2e-96	60.47	311	0	0	66.1	664	0	2e-39	32.84	149	0	0	0	0	0	6e-08	25.11	53.9	0	0	0	0	0	4e-47	49.2	167	0	1e-60	31.46	220	0	0	0	0	0	8e-67	32.96	233	0	0	0	0	0	9e-10	34.96	55.5
NZ_CP015852.1	P. sp. CRS05-R5	0	2e-105	64.06	337	0	0	65.77	667	0	0	0	0	0	0	0	0	0	5e-12	30.13	67.4	0	0	0	0	0	6e-43	48.21	155	0	4e-59	31.25	215	0	0	0	0	0	2e-51	29.93	187	0	0	0	0	0	2e-09	29.94	54.3
NZ_CP011566.1	P. sp. DR 5-09	0	2e-99	61.33	320	0	0	65.98	669	0	0	0	0	0	0	0	0	0	5e-13	35.67	70.9	0	0	0	0	0	3e-42	48.21	153	0	1e-58	31.25	214	0	0	0	0	0	4e-52	29.88	190	0	4e-06	29.17	44.7	0	5e-07	30.88	47.4
NZ_CP007012.1	P. sp. FGI182	0	8e-95	59.69	307	0	0	66.81	668	0	2e-32	30.12	128	0	0	0	0	0	2e-10	31.69	62	0	0	0	0	0	3e-47	50.84	167	0	4e-60	30.74	218	0	0	0	0	0	7e-60	34.12	213	0	0	0	0	0	4e-09	35.48	53.5
NZ_CP011567.1	P. sp. GR 6-02	0	3e-102	61.33	328	0	0	66.88	664	0	3e-57	39.52	201	0	0	0	0	0	3e-91	34.65	314	0	0	0	0	0	7e-42	48.21	152	0	0	57.12	647	0	0	0	0	0	7e-50	28.9	183	0	0	0	0	0	5e-10	29.82	56.6
NZ_CP011525.1	P. sp. JY-Q	0	4e-96	60.85	311	0	0	66.32	665	0	9e-36	31.58	138	0	0	0	0	0	5e-11	31.15	64.3	0	0	0	0	0	7e-46	50.28	163	0	2e-58	30.96	213	0	0	0	0	0	5e-60	33.8	213	0	0	0	0	0	1e-07	32.26	49.3
NZ_CP012676.1	P. sp. L10.10	0	4e-07	33.94	48.5	0	0	65.44	649	0	0	0	0	0	0	0	0	0	1e-12	33.52	68.9	0	0	0	0	0	6e-12	30.34	62	0	5e-59	31.47	215	0	0	0	0	0	5e-53	29.44	192	0	0	0	0	0	8e-08	24.29	49.7
NZ_CP010892.1	P. sp. MRSN12121	0	3e-45	36.96	164	1	0	79.1	798	1	1e-158	75.68	494	0	0	0	0	0	0	64.56	863	1	0	84.44	608	1	4e-99	77.56	317	1	0	84.5	999	0	1e-09	66.67	51.6	1	0	80.5	693	1	7e-129	93.5	402	1	4e-106	78.47	337
NZ_CP014205.1	P. sp. MS586	0	4e-99	61.33	319	0	0	65.97	667	0	0	0	0	0	0	0	0	0	2e-13	34.25	72	0	0	0	0	0	1e-41	47.62	151	0	1e-58	31.25	214	0	0	0	0	0	2e-53	30.12	194	0	4e-06	29.17	44.7	0	5e-09	29.59	53.5
NZ_AP014627.1	P. sp. Os17 DNA	0	2e-07	35.11	49.7	0	0	64.98	659	0	0	0	0	0	0	0	0	0	0	0	0	0	0	0	0	0	1e-45	50.88	162	0	2e-57	30.96	211	0	0	0	0	0	2e-55	32.39	200	0	0	0	0	0	1e-11	27.75	61.6
NZ_AP014628.1	P. sp. St29 DNA	0	1e-07	35.11	50.1	0	0	64.98	659	0	0	0	0	0	0	0	0	0	0	0	0	0	0	0	0	0	1e-45	50.88	162	0	2e-57	30.96	211	0	0	0	0	0	2e-55	32.39	200	0	0	0	0	0	1e-11	28.4	61.6
NZ_AP014637.1	P. sp. StFLB209	0	4e-08	31.25	51.6	0	0	66.1	657	0	0	0	0	0	0	0	0	0	0	0	0	0	0	0	0	0	2e-47	50.29	168	0	1e-58	31.14	214	0	0	0	0	0	7e-49	30.09	180	0	0	0	0	0	2e-12	28.06	64.3
NZ_CP015992.1	P. sp. TCU-HL1	0	1e-08	34.23	53.5	0	0	64.39	644	0	0	0	0	0	0	0	0	0	0	0	0	0	0	0	0	0	4e-48	49.17	170	0	8e-57	30.74	208	0	0	0	0	0	2e-119	48.51	386	0	0	0	0	0	1e-10	29.44	58.2
NC_023064.1	P. sp. TKP	1	6e-146	85.77	454	0	0	65.61	669	0	0	0	0	0	0	0	0	0	0	0	0	0	0	0	0	0	1e-47	47.49	169	0	2e-55	29.87	204	0	0	0	0	0	2e-65	34.28	229	0	9e-06	30.34	43.5	0	1e-11	29.05	61.6
NZ_LN854573.1	P. sp. URMO17WK12:I11	0	1e-101	61.33	327	0	0	66.53	668	0	0	0	0	0	0	0	0	0	1e-10	29.41	62.8	0	0	0	0	0	2e-43	46.29	156	0	4e-57	30.69	209	0	0	0	0	0	2e-57	33.72	206	0	2e-06	29.17	45.8	0	6e-08	30.15	50.1
NC_019670.1	P. sp. UW4	0	2e-102	61.72	328	0	0	67.16	671	0	0	0	0	0	0	0	0	0	0	0	0	0	0	0	0	0	2e-42	47.62	153	0	6e-61	31.58	221	0	0	0	0	0	6e-59	34.64	210	0	0	0	0	0	7e-07	29.12	47
NC_022738.1	P. sp. VLB120	0	2e-90	58.91	294	0	0	66.74	669	0	6e-39	33.43	147	0	0	0	0	0	8e-09	28.49	57	0	0	0	0	0	2e-44	48.6	159	0	2e-60	31.46	219	0	0	0	0	0	6e-51	30.17	186	0	0	0	0	0	2e-08	29.9	51.6
NC_009434.1	P. stutzeri A1501	0	2e-08	33.33	52	0	2e-106	37.74	350	0	0	0	0	0	0	0	0	0	3e-13	32.31	71.2	0	0	0	0	0	1e-37	49.44	139	0	2e-56	30.74	207	0	0	0	0	0	3e-51	28.38	187	0	0	0	0	0	1e-10	36.28	57.8
NC_018028.1	P. stutzeri CCUG 29243	0	6e-08	34.23	50.8	0	8e-102	37.23	337	0	0	0	0	0	0	0	0	0	5e-13	32.04	70.1	0	0	0	0	0	2e-19	31.11	85.5	0	2e-57	30.85	210	0	0	0	0	0	4e-50	28.83	183	0	0	0	0	0	3e-11	35.71	60.1
NC_018177.1	P. stutzeri DSM 10701	0	1e-08	34.38	52.8	0	7e-104	37.74	342	0	0	0	0	0	0	0	0	0	1e-10	29.28	62.4	0	0	0	0	0	3e-47	47.03	167	0	5e-57	31.4	209	0	0	0	0	0	2e-48	27.29	179	0	0	0	0	0	4e-09	25.49	53.1
NC_017532.1	P. stutzeri DSM 4166	0	3e-07	32.43	48.9	0	2e-106	37.74	350	0	0	0	0	0	0	0	0	0	3e-13	32.31	70.9	0	0	0	0	0	6e-44	49.44	157	0	1e-57	31.01	211	0	0	0	0	0	3e-51	28.38	187	0	0	0	0	0	1e-10	36.28	57.8
NC_019936.1	P. stutzeri RCH2	0	8e-08	36.08	50.4	0	8e-104	37.66	342	0	0	0	0	0	0	0	0	0	7e-13	32.04	69.7	0	0	0	0	0	7e-33	36.93	125	0	1e-57	30.68	211	0	0	0	0	0	5e-51	29.06	186	0	0	0	0	0	7e-11	35.71	58.5
NZ_CP007509.1	P. stutzeri strain 19SMN4	0	1e-07	34.51	49.7	0	7e-105	37.58	346	0	0	0	0	0	0	0	0	0	1e-12	32.04	69.3	0	0	0	0	0	3e-21	34.25	91.3	0	2e-57	30.68	210	0	0	0	0	0	6e-50	28.6	183	0	0	0	0	0	1e-09	32.97	54.7
NZ_CP015641.1	P. stutzeri strain 273	0	4e-09	36.08	54.7	0	8e-101	37.55	334	0	0	0	0	0	0	0	0	0	3e-10	30.27	61.2	0	0	0	0	0	7e-24	32.96	99	0	8e-57	30.35	208	0	0	0	0	0	2e-48	27.96	179	0	0	0	0	0	1e-10	32.04	58.2
NZ_CP007441.1	P. stutzeri strain 28a24	0	0	0	0	0	5e-102	37.31	337	0	0	0	0	0	0	0	0	0	4e-10	30.39	60.8	0	0	0	0	0	1e-23	32.79	98.2	0	1e-57	31.07	210	0	0	0	0	0	2e-56	30.54	202	0	0	0	0	0	4e-10	37.07	56.2
NC_015740.1	P. stutzeri strain CGMCC 1.1803	0	2e-07	32.43	48.9	0	2e-106	37.95	350	0	0	0	0	0	0	0	0	0	3e-13	32.31	70.9	0	0	0	0	0	4e-36	51.18	134	0	1e-57	30.85	210	0	0	0	0	0	3e-51	28.38	187	0	0	0	0	0	1e-10	36.28	57.8
NZ_CP011854.1	P. stutzeri strain SLG510A3-8	0	2e-07	32.43	48.9	0	2e-106	37.74	350	0	0	0	0	0	0	0	0	0	2e-13	32.31	71.2	0	0	0	0	0	2e-36	46.55	135	0	1e-57	30.85	210	0	0	0	0	0	3e-51	28.38	187	0	0	0	0	0	2e-10	36.28	57.4
NZ_CP007014.1	P. syringae CC1557	0	1e-06	32.26	47	0	0	65.46	649	0	0	0	0	0	0	0	0	0	3e-14	29.81	74.7	0	0	0	0	0	4e-45	49.12	161	0	3e-55	30.61	203	0	0	0	0	0	2e-53	31.76	194	0	0	0	0	1	8e-112	84.69	353
NZ_CP012179.1	P. syringae pv. actinidiae ICMP 18708	0	3e-06	31.18	45.8	0	0	65.03	645	0	0	0	0	0	0	0	0	0	2e-15	29.78	79	0	7e-70	40.62	239	0	7e-46	50.29	163	0	3e-55	30.43	204	0	0	0	0	0	3e-50	30.79	184	0	2e-06	25	45.4	0	3e-15	28.85	72.8
NZ_CP011972.2	P. syringae pv. actinidiae ICMP 18884	0	3e-06	31.18	45.8	0	0	65.03	645	0	0	0	0	0	0	0	0	0	2e-15	29.78	79	0	7e-70	40.62	239	0	7e-46	50.29	163	0	3e-55	30.43	204	0	0	0	0	0	3e-50	30.79	184	0	2e-06	25	45.4	0	3e-15	28.85	72.8
NZ_CP013183.1	P. syringae pv. lapsa strain ATCC 10859	0	0	0	0	0	0	64.98	650	0	0	0	0	0	0	0	0	0	2e-14	28.44	74.7	0	0	0	0	0	3e-48	50.57	170	0	4e-55	30.26	203	0	0	0	0	0	3e-50	30.3	184	0	1e-06	25.2	45.8	0	2e-15	28.85	73.6
GL385035.1	P. syringae pv. maculicola str. ES4326	0	0	0	0	1	0	88.94	742	1	0	87.46	613	0	0	0	0	1	0	79.35	1085	1	0	94.24	679	1	5e-112	90.82	354	1	3e-174	91.61	552	1	6e-20	82.61	81.3	1	0	91.34	800	1	1e-132	97	413	1	1e-116	90.59	367
NC_005773.3	P. syringae pv. phaseolicola 1448A	0	0	0	0	0	0	64.98	644	0	0	0	0	0	0	0	0	0	3e-14	28.38	74.3	0	8e-71	38.98	241	0	7e-48	50.57	169	0	2e-55	30.43	204	0	0	0	0	0	1e-49	30.07	182	0	7e-08	26.49	49.7	0	3e-15	28.85	72.8
NZ_CP005969.1	P. syringae pv. syringae B301D	0	0	0	0	0	0	64.98	650	0	0	0	0	0	0	0	0	0	4e-14	30.6	74.3	0	0	0	0	0	6e-48	50.57	169	0	4e-55	30.26	203	0	0	0	0	0	1e-50	30.54	185	0	1e-06	25.2	46.2	0	1e-15	28.85	73.9
NC_007005.1	P. syringae pv. syringae B728a	0	0	0	0	0	0	64.98	650	0	0	0	0	0	0	0	0	0	4e-14	30.6	74.3	0	0	0	0	0	6e-48	50.57	169	0	4e-55	30.26	203	0	0	0	0	0	4e-50	30.3	184	0	1e-06	25.2	45.8	0	8e-15	28.85	71.6
NZ_CP006256.1	P. syringae pv. syringae HS191	0	0	0	0	0	0	64.98	651	0	0	0	0	0	0	0	0	0	4e-14	28	74.3	0	0	0	0	0	5e-48	50.57	169	0	4e-55	30.26	203	0	0	0	0	0	3e-50	30.3	184	0	1e-06	25.2	45.8	0	1e-15	28.85	73.9
AE016853.1	P. syringae pv. tomato DC3000	0	8e-06	30.21	44.7	0	0	65.25	646	0	0	0	0	0	0	0	0	0	9e-16	29.78	79.7	0	1e-69	40.62	238	0	5e-46	50.29	164	0	2e-55	30.43	204	0	0	0	0	0	3e-50	30.79	184	0	0	0	0	0	4e-15	28.85	72.4
NZ_CP005970.1	P. syringae UMAF0158	0	0	0	0	0	0	64.98	651	0	0	0	0	0	0	0	0	0	5e-14	29.67	73.9	0	0	0	0	0	5e-48	50.57	169	0	2e-55	30.43	204	0	0	0	0	0	2e-50	30.3	184	0	1e-06	25.2	45.8	0	1e-15	28.85	73.9
NZ_CP011507.1	P. trivialis strain IHBB745	1	3e-148	86.96	461	0	0	65.4	666	0	0	0	0	0	0	0	0	0	0	0	0	0	0	0	0	0	5e-48	48.6	169	0	1e-55	29.87	204	0	0	0	0	0	3e-51	29.84	187	0	8e-06	28.24	43.5	0	3e-35	42.86	132
NZ_MBPF01000001.1	P. viridiflava CDRTc14	0	2e-06	29.17	46.6	0	0	66.74	659	0	0	0	0	0	0	0	0	0	7e-15	32.24	76.6	0	0	0	0	0	3e-46	50.29	164	0	8e-54	29.93	199	0	0	0	0	0	9e-49	29.86	180	0	2e-07	26.99	48.1	0	3e-15	28.85	72.8
AMQP01000166.1	P. viridiflava UASWS0038		2e-06	29.17	46.6	0	0	66.74	659	0	0	0	0	0	0	0	0	0	7e-15	32.24	76.6	0	0	0	0	0	5e-47	50.29	166	0	1e-54	30.1	201	0	0	0	0	0	1e-48	29.86	179	0	2e-07	26.99	48.1	0	2e-15	28.85	73.2
[truncated: 24 more columns]

## Sheet: Table S9
Core genes of CDRTc14 and WH6
Gene	Product
can	Carbonic anhydrase 2
prs	Ribose-phosphate pyrophosphokinase
group_124	preprotein translocase subunit SecY
atpD	ATP synthase subunit beta
gltD_1	Glutamate synthase [NADPH] small chain
deaD	ATP-dependent RNA helicase DeaD
exoA	Exodeoxyribonuclease
group_54	ATPase family associated with various cellular activities (AAA)
ppnK	putative inorganic polyphosphate/ATP-NAD kinase
ylxH	Flagellum site-determining protein YlxH
group_68	Hydroxycinnamoyl-CoA hydratase-lyase
etfB_2	Electron transfer flavoprotein subunit beta
mreB	Rod shape-determining protein MreB
ahpC	Alkyl hydroperoxide reductase subunit C
aroH	Phospho-2-dehydro-3-deoxyheptonate aldolase
rpmI	50S ribosomal protein L35
glnG	Nitrogen regulation protein NR(I)
rpsM	30S ribosomal protein S13
rlmI_2	Ribosomal RNA large subunit methyltransferase I
ndk	Nucleoside diphosphate kinase
pyrG_1	CTP synthase
rplK	50S ribosomal protein L11
purC	Phosphoribosylaminoimidazole-succinocarboxamide synthase
typA	GTP-binding protein TypA/BipA
rplD	50S ribosomal protein L4
ilvC	Ketol-acid reductoisomerase
pntA	NAD(P) transhydrogenase subunit alpha
cfiB	2-oxoglutarate carboxylase small subunit
pstA_1	Phosphate transport system permease protein PstA
group_10862	hypothetical protein
rpsK	30S ribosomal protein S11
rplF	50S ribosomal protein L6
lrp_6	Leucine-responsive regulatory protein
rpsN	30S ribosomal protein S14
rplP	50S ribosomal protein L16
group_14	hypothetical protein
group_118	hypothetical protein
rpsD	30S ribosomal protein S4
nuoB	NADH-quinone oxidoreductase subunit B
sigW	RNA polymerase sigma factor YlaC
gltA_2	Citrate synthase
rplI	50S ribosomal protein L9
rep	ATP-dependent DNA helicase Rep
rph	Ribonuclease PH
nuoI	NADH-quinone oxidoreductase subunit I
purE	N5-carboxyaminoimidazole ribonucleotide mutase
ppiC_2	Peptidyl-prolyl cis-trans isomerase C
lptB_2	Lipopolysaccharide export system ATP-binding protein LptB
group_101	hypothetical protein
puuA_5	Gamma-glutamylputrescine synthetase PuuA
fusA	Elongation factor G 1
group_120	putative ABC transporter ATP-binding protein
regA	Photosynthetic apparatus regulatory protein RegA
mopII	Molybdenum-pterin-binding protein 2
spoT_2	Bifunctional (p)ppGpp synthase/hydrolase SpoT
fis	DNA-binding protein Fis
etfA_1	Electron transfer flavoprotein subunit alpha
mnhC1	Na( )/H( ) antiporter subunit C1
metZ	O-succinylhomoserine sulfhydrylase
rplO	50S ribosomal protein L15
rpoC	DNA-directed RNA polymerase subunit beta'
clpS	ATP-dependent Clp protease adapter protein ClpS
rpsB	30S ribosomal protein S2
lpxC	UDP-3-O-[3-hydroxymyristoyl] N-acetylglucosamine deacetylase
rplV	50S ribosomal protein L22
atpA	ATP synthase subunit alpha
lepA	Elongation factor 4
coaD	Phosphopantetheine adenylyltransferase
rpsT	30S ribosomal protein S20
pnp	Polyribonucleotide nucleotidyltransferase
soxB_2	Sarcosine oxidase subunit beta
argG	Argininosuccinate synthase
glnQ_9	Glutamine transport ATP-binding protein GlnQ
hfq	RNA-binding protein Hfq
dgoD	D-galactonate dehydratase
guaB_1	Inosine-5'-monophosphate dehydrogenase
xylF_1	D-xylose-binding periplasmic protein precursor
puuA_1	Gamma-glutamylputrescine synthetase PuuA
aceA	Isocitrate lyase
capB_2	Cold shock protein CapB
group_141	PrkA AAA domain protein
ihfB	Integration host factor subunit beta
rplT	50S ribosomal protein L20
cdhR_17	HTH-type transcriptional regulator CdhR
phoB_1	Phosphate regulon transcriptional regulatory protein PhoB
group_80	ATPase family associated with various cellular activities (AAA)
rpmD	50S ribosomal protein L30
prfC	Peptide chain release factor 3
oxyR_1	Hydrogen peroxide-inducible genes activator
pyrH	Uridylate kinase
lysU	Lysine--tRNA ligase, heat inducible
rpsR	30S ribosomal protein S18
rpsF	30S ribosomal protein S6
rimK_1	Ribosomal protein S6 modification protein
rplC	50S ribosomal protein L3
group_47	recombinase A
atpG	ATP synthase gamma chain
gmhA	Phosphoheptose isomerase
glnL	Nitrogen regulation protein NR(II)
rpoH	RNA polymerase sigma factor RpoH
group_30	hypothetical protein
rpsQ	30S ribosomal protein S17
carB	Carbamoyl-phosphate synthase large chain
glyA2_2	Serine hydroxymethyltransferase 2
rplS	50S ribosomal protein L19
erpA	Iron-sulfur cluster insertion protein ErpA
folE_1	GTP cyclohydrolase 1
rpoA	DNA-directed RNA polymerase subunit alpha
clpA	ATP-dependent Clp protease ATP-binding subunit ClpA
atpE	ATP synthase subunit c
czcR_5	Transcriptional activator protein CzcR
cysD_1	Sulfate adenylyltransferase subunit 2
acrR_3	Biofilm operon icaADBC HTH-type negative transcriptional regulator IcaR
rplA	50S ribosomal protein L1
fumA	Fumarate hydratase class I, aerobic
ispG	4-hydroxy-3-methylbut-2-en-1-yl diphosphate synthase
infC	Translation initiation factor IF-3
rplN	50S ribosomal protein L14
alaA	Glutamate-pyruvate aminotransferase AlaA
rpsE	30S ribosomal protein S5
sucC	Succinyl-CoA ligase [ADP-forming] subunit beta
rpsL	30S ribosomal protein S12
gltA_1	Glutamate synthase [NADPH] large chain
pheA	Prephenate dehydratase
purM	Phosphoribosylformylglycinamidine cyclo-ligase
tgt	Queuine tRNA-ribosyltransferase
sugB_2	Trehalose transport system permease protein SugB
group_10840	hypothetical protein
rpoE_3	ECF RNA polymerase sigma-E factor
rpmF	50S ribosomal protein L32
atpB	ATP synthase subunit a
group_138	hypothetical protein
group_84	hypothetical protein
group_152	hypothetical protein
infA	Translation initiation factor IF-1
dnaB_2	Replicative DNA helicase
rpoB	DNA-directed RNA polymerase subunit beta
rplW	50S ribosomal protein L23
group_10851	hypothetical protein
uvrA_2	UvrABC system protein A
rpmC	50S ribosomal protein L29
rpsJ	30S ribosomal protein S10
rpsC	30S ribosomal protein S3
murA	UDP-N-acetylglucosamine 1-carboxyvinyltransferase
rpsU	30S ribosomal protein S21
soxB_1	Sarcosine oxidase subunit beta
rng	Ribonuclease G
rplB	50S ribosomal protein L2
alaC	Glutamate-pyruvate aminotransferase AlaC
cheY_2	Chemotaxis protein CheY
rpsI	30S ribosomal protein S9
clpX	ATP-dependent Clp protease ATP-binding subunit ClpX
group_10869	hypothetical protein
fbp_1	Fructose-1,6-bisphosphatase class 1
lon_2	Lon protease
nrdR	Transcriptional repressor NrdR
argH1	Argininosuccinate lyase 1
iscU	NifU-like protein
group_28	hypothetical protein
ftsE	Cell division ATP-binding protein FtsE
pqqC	Pyrroloquinoline-quinone synthase
nuoH	NADH-quinone oxidoreductase subunit H
rplE	50S ribosomal protein L5
pheS	Phenylalanine--tRNA ligase alpha subunit
ilvH	Acetolactate synthase isozyme 3 small subunit
rppH	RNA pyrophosphohydrolase
group_81	hypothetical protein
cynR_6	HTH-type transcriptional regulator CynR
ihfA	Integration host factor subunit alpha
rpsG	30S ribosomal protein S7
rpsS	30S ribosomal protein S19
ispH	4-hydroxy-3-methylbut-2-enyl diphosphate reductase
amiC_2	Aliphatic amidase expression-regulating protein
glnK	Nitrogen regulatory protein P-II 2
acpP_1	Acyl carrier protein
group_106	tol-pal system protein YbgF
upp	Uracil phosphoribosyltransferase
rpoN	RNA polymerase sigma-54 factor
group_94	Helix-turn-helix
fpr_1	Ferredoxin--NADP reductase
group_140	HIT-like protein
cysW_1	Sulfate transport system permease protein CysW
rplU	50S ribosomal protein L21

## Sheet: Table S10
Pangenome	Strains	No. of genes	Gene name	Annotation
core genes (99-100%)	CC1582 CDRTc14 DSM_6694 ICMP2848 ICMP_13104 ICMP_2848 LMCA8 TA043 UASWS0038	1048	proP_3	Proline/betaine transporter
			glmM	Phosphoglucosamine mutase
			can	Carbonic anhydrase 2
			dnaK_2	Chaperone protein DnaK
			pyrB_1	Aspartate carbamoyltransferase
			livF_1	High-affinity branched-chain amino acid transport ATP-binding protein LivF
			lutR_6	HTH-type transcriptional regulator LutR
			grxC	Glutaredoxin-3
			argS	Arginine--tRNA ligase
			group_1391	hypothetical protein
			prs	Ribose-phosphate pyrophosphokinase
			atpD	ATP synthase subunit beta
			sucD	Succinyl-CoA ligase [ADP-forming] subunit alpha
			ppx	Exopolyphosphatase
			peb1A	Major cell-binding factor precursor
			ureE_2	Urease accessory protein UreE
			ompR_2	Transcriptional regulatory protein OmpR
			sugB	Trehalose transport system permease protein SugB
			deaD	ATP-dependent RNA helicase DeaD
			kinA_2	Sporulation kinase A
			rimM	Ribosome maturation factor RimM
			ftsI	Peptidoglycan synthase FtsI precursor
			group_11234	hypothetical protein
			group_1480	hypothetical protein
			ftsB	Cell division protein FtsB
			sdhB	Succinate dehydrogenase iron-sulfur subunit
			fmt	Methionyl-tRNA formyltransferase
			fucA	L-fuculose phosphate aldolase
			msuD_2	Methanesulfonate monooxygenase
			purT	Phosphoribosylglycinamide formyltransferase 2
			actP	Cation/acetate symporter ActP
			maeB	NADP-dependent malic enzyme
			hslV	ATP-dependent protease subunit HslV
			group_1641	molybdopterin biosynthesis protein MoeB
			ureC_1	Urease subunit alpha
			truB	tRNA pseudouridine synthase B
			exoA	Exodeoxyribonuclease
			dbpA	ATP-dependent RNA helicase DbpA
			glpR_2	Glycerol-3-phosphate regulon repressor
			dapA_2	4-hydroxy-tetrahydrodipicolinate synthase
			ppnK	putative inorganic polyphosphate/ATP-NAD kinase
			basR	Transcriptional regulatory protein BasR
			rapA	RNA polymerase-associated protein RapA
			ispB	Octaprenyl-diphosphate synthase
			ylxH	Flagellum site-determining protein YlxH
			livH_1	High-affinity branched-chain amino acid transport system permease protein LivH
			patA	Peptidoglycan O-acetyltransferase
			group_1716	hypothetical protein
			phaJ	(R)-specific enoyl-CoA hydratase
			yejE_1	Inner membrane ABC transporter permease protein YejE
			fliA	RNA polymerase sigma factor FliA
			mreB	Rod shape-determining protein MreB
			alx	Inner membrane protein alx
			pdxJ	Pyridoxine 5'-phosphate synthase
			mraY	Phospho-N-acetylmuramoyl-pentapeptide-transferase
			spoVD_2	Stage V sporulation protein D
			cynR_2	HTH-type transcriptional regulator CynR
			ahpC	Alkyl hydroperoxide reductase subunit C
			ygdH	LOG family protein YgdH
			aroH	Phospho-2-dehydro-3-deoxyheptonate aldolase
			aapJ	General L-amino acid-binding periplasmic protein AapJ precursor
			ttuB_3	Putative tartrate transporter
			group_2108	Competence protein A
			bamD	Outer membrane protein assembly factor BamD precursor
			proB	Glutamate 5-kinase
			nuoK	NADH-quinone oxidoreductase subunit K
			ugpQ_2	Glycerophosphoryl diester phosphodiesterase
			rpmI	50S ribosomal protein L35
			rsmH	Ribosomal RNA small subunit methyltransferase H
			drrA	Daunorubicin/doxorubicin resistance ATP-binding protein DrrA
			rpsP	30S ribosomal protein S16
			aroQ	3-dehydroquinate dehydratase
			phnD_2	Phosphate-import protein PhnD precursor
			group_819	Alpha/beta hydrolase family protein
			trpD	Anthranilate phosphoribosyltransferase
			epsF_1	Type II secretion system protein F
			rpsM	30S ribosomal protein S13
			fabR	HTH-type transcriptional repressor FabR
			dcd	Deoxycytidine triphosphate deaminase
			group_2546	hypothetical protein
			yejB_2	Inner membrane ABC transporter permease protein YejB
			fliI	Flagellum-specific ATP synthase
			gltC_2	HTH-type transcriptional regulator GltC
			puuB_2	Gamma-glutamylputrescine oxidoreductase
			fliP_1	Flagellar biosynthetic protein FliP precursor
			oprF_2	Outer membrane porin F precursor
			group_2195	hypothetical protein
			yheS_1	putative ABC transporter ATP-binding protein
			novN	Decarbamoylnovobiocin carbamoyltransferase
			hflC_2	FtsH protease regulator HflC
			group_1292	AFG1-like ATPase
			scpA	Segregation and condensation protein A
			speD	S-adenosylmethionine decarboxylase proenzyme precursor
			group_2423	Leucine-responsive regulatory protein
			mmsA_2	Methylmalonate-semialdehyde dehydrogenase [acylating]
			ndk	Nucleoside diphosphate kinase
			group_11199	hypothetical protein
			rlmA	23S rRNA (guanine(745)-N(1))-methyltransferase
			murC	UDP-N-acetylmuramate--L-alanine ligase
			mco	Multicopper oxidase mco
			pal	Outer membrane protein P6 precursor
			fabF_1	3-oxoacyl-[acyl-carrier-protein] synthase 2
			iscS_1	Cysteine desulfurase
			scoB	putative succinyl-CoA:3-ketoacid coenzyme A transferase subunit B
			icaR	Biofilm operon icaADBC HTH-type negative transcriptional regulator IcaR
			group_1285	preprotein translocase subunit SecA
			gntT	High-affinity gluconate transporter
			pheT	Phenylalanine--tRNA ligase beta subunit
			nadB	L-aspartate oxidase
			uvrY_1	Response regulator UvrY
			rpmA	50S ribosomal protein L27
			group_1303	serine/threonine protein kinase
			rplR	50S ribosomal protein L18
			moaA_1	Cyclic pyranopterin monophosphate synthase
			ubiD	3-octaprenyl-4-hydroxybenzoate carboxy-lyase
			ffh	Signal recognition particle protein
			ftsZ	Cell division protein FtsZ
			catI	3-oxoadipate CoA-transferase subunit A
			rplK	50S ribosomal protein L11
			polA	DNA polymerase I
			opuCA	Glycine betaine/carnitine/choline transport ATP-binding protein OpuCA
			group_1800	putative aromatic acid decarboxylase
			fdx_1	Ferredoxin
			htpX	Protease HtpX
			zntB_2	Zinc transport protein ZntB
			ugpC_2	sn-glycerol-3-phosphate import ATP-binding protein UgpC
			smc_2	hypothetical protein
			mucA	Sigma factor AlgU negative regulatory protein
			purC	Phosphoribosylaminoimidazole-succinocarboxamide synthase
			gpsA	Glycerol-3-phosphate dehydrogenase [NAD(P) ]
			selD	Selenide, water dikinase
			pyrR	Bifunctional protein PyrR
			rpoE_1	ECF RNA polymerase sigma-E factor
			malP	Maltodextrin phosphorylase
			ugpA_2	sn-glycerol-3-phosphate transport system permease protein UgpA
			group_433	hypothetical protein
			aroK	Shikimate kinase 1
			cyoC_1	Cytochrome bo(3) ubiquinol oxidase subunit 3
			cysNC	Bifunctional enzyme CysN/CysC
			amiC_6	Aliphatic amidase expression-regulating protein
			hcr	NADH oxidoreductase hcr
			spo0F_2	Sporulation initiation phosphotransferase F
			hisS	Histidine--tRNA ligase
			hisF	Imidazole glycerol phosphate synthase subunit HisF
			group_11196	Glyceraldehyde-3-phosphate dehydrogenase
			tsaC	Threonylcarbamoyl-AMP synthase
			hisQ_1	Histidine transport system permease protein HisQ
			group_1871	hypothetical protein
			aruG	Arginine N-succinyltransferase subunit beta
			puuR_3	HTH-type transcriptional regulator PuuR
			rplD	50S ribosomal protein L4
			ilvC	Ketol-acid reductoisomerase
			davT_2	5-aminovalerate aminotransferase DavT
			ribBA_1	Riboflavin biosynthesis protein RibBA
			group_2308	hypothetical protein
			yjiR_4	putative HTH-type transcriptional regulator YjiR
			rps1	30S ribosomal protein S1
			group_1328	hypothetical protein
			yejE_3	Inner membrane ABC transporter permease protein YejE
			mnmA	tRNA-specific 2-thiouridylase MnmA
			group_1646	hypothetical protein
			bvgA_2	Virulence factors putative positive transcription regulator BvgA
			tctD	Transcriptional regulatory protein tctD
			ddpF_2	putative D,D-dipeptide transport ATP-binding protein DdpF
			glnA_1	Glutamine synthetase
			adhC2	NADP-dependent alcohol dehydrogenase C 2
			mrcB	Penicillin-binding protein 1B
			smrA	putative DNA endonuclease SmrA
			group_933	hypothetical protein
			group_376	hypothetical protein
			exuT_1	Hexuronate transporter
			accA	Acetyl-coenzyme A carboxylase carboxyl transferase subunit alpha
			group_1898	Lon protease
			bamB	Outer membrane protein assembly factor BamB precursor
			ribA_1	GTP cyclohydrolase-2
			mdtB_2	Multidrug resistance protein MdtB
			gpr_1	L-glyceraldehyde 3-phosphate reductase
			group_2375	bifunctional N-acetylglucosamine-1-phosphate uridyltransferase/glucosamine-1-phosphate acetyltransferase
			rsgA	Putative ribosome biogenesis GTPase RsgA
			rpsK	30S ribosomal protein S11
			rplF	50S ribosomal protein L6
			cfiB_1	2-oxoglutarate carboxylase small subunit
			mreD	Rod shape-determining protein MreD
			trpB	Tryptophan synthase beta chain
			aroA_2	3-phosphoshikimate 1-carboxyvinyltransferase
			queG	Epoxyqueuosine reductase
			purU_1	Formyltetrahydrofolate deformylase
			gbsA	Betaine aldehyde dehydrogenase
			osmY_2	Osmotically-inducible protein Y precursor
			rpsN	30S ribosomal protein S14
			bioB	Biotin synthase
			rpmG	50S ribosomal protein L33
			group_1462	hypothetical protein
			regB	Sensor histidine kinase RegB
			ilvE	putative branched-chain-amino-acid aminotransferase
			glyA2_1	Serine hydroxymethyltransferase 2
			rplP	50S ribosomal protein L16
			ydfJ	Membrane protein YdfJ
			aceF	Dihydrolipoyllysine-residue acetyltransferase component of pyruvate dehydrogenase complex
			podJ	Sel1 repeat protein
			group_2331	hypothetical protein
			group_10997	Leucine-responsive regulatory protein
			group_2055	Electron transfer flavoprotein-ubiquinone oxidoreductase
			ribE	Riboflavin synthase
			potA_4	Spermidine/putrescine import ATP-binding protein PotA
			gltA_3	Citrate synthase
			group_848	major facilitator superfamily transporter
			cusA	Cation efflux system protein CusA
			yjiE_1	HTH-type transcriptional regulator YjiE
			edd	Phosphogluconate dehydratase
			rpsD	30S ribosomal protein S4
			nuoB	NADH-quinone oxidoreductase subunit B
			ybeZ_2	PhoH-like protein
			group_683	EamA-like transporter family protein
			def_2	Peptide deformylase
			cmoB	tRNA (mo5U34)-methyltransferase
			sigW	ECF RNA polymerase sigma factor SigW
			nasA	Nitrate transporter
			rnhA	Ribonuclease HI
			group_1283	putative nucleotide-binding protein
			mmgC_2	Acyl-CoA dehydrogenase
			gltA_2	Glutamate synthase [NADPH] large chain
			group_2568	flagellar biosynthesis protein FliR
			atpH	ATP synthase subunit delta
			group_2596	SpoU rRNA Methylase family protein
			dctD_1	C4-dicarboxylate transport transcriptional regulatory protein DctD
			rplI	50S ribosomal protein L9
			fabI	Enoyl-[acyl-carrier-protein] reductase [NADH] FabI
			group_1942	Putative multidrug export ATP-binding/permease protein
			leuO_1	HTH-type transcriptional regulator LeuO
			group_1151	translocation protein TolB
			ppiC_1	Peptidyl-prolyl cis-trans isomerase C
			group_11155	hypothetical protein
			rlmN	Dual-specificity RNA methyltransferase RlmN
			rep	ATP-dependent DNA helicase Rep
			argJ	Arginine biosynthesis bifunctional protein ArgJ
			rph	Ribonuclease PH
			recQ_1	ATP-dependent DNA helicase RecQ
			rplX	50S ribosomal protein L24
			mucD_2	putative periplasmic serine endoprotease DegP-like precursor
			purE	N5-carboxyaminoimidazole ribonucleotide mutase
			group_2297	Flavin reductase like domain protein
			nrdB	Ribonucleoside-diphosphate reductase subunit beta
			flgF	Flagellar basal-body rod protein FlgF
			cvpA	Colicin V production protein
			yhjX_1	putative MFS-type transporter YhjX
			murJ_2	putative peptidoglycan biosynthesis protein MurJ
			ureB	Urease subunit beta
			lon_4	Lon protease
			group_935	Flagellin N-methylase
			nrdA	Ribonucleoside-diphosphate reductase 1 subunit alpha
			accC	Biotin carboxylase
			gatA	Glutamyl-tRNA(Gln) amidotransferase subunit A
			group_1065	putative sugar-binding periplasmic protein precursor
			glmS	Glutamine--fructose-6-phosphate aminotransferase [isomerizing]
			glnS	Glutamine--tRNA ligase
			lon_1	Lon protease
			lrp_1	Leucine-responsive regulatory protein
			group_2018	putative binding protein component of ABC iron transporter precursor
			davD_1	Glutarate-semialdehyde dehydrogenase DavD
			phoU	Phosphate-specific transport system accessory protein PhoU
			lptB_2	Lipopolysaccharide export system ATP-binding protein LptB
			era	GTPase Era
			mutS	DNA mismatch repair protein MutS
			coaBC	Coenzyme A biosynthesis bifunctional protein CoaBC
			hisZ	ATP phosphoribosyltransferase regulatory subunit
			mltB_1	Membrane-bound lytic murein transglycosylase B precursor
			glnQ_4	Glutamine transport ATP-binding protein GlnQ
			thiE	Thiamine-phosphate synthase
			fusA	Elongation factor G 1
			group_1091	preprotein translocase subunit SecF
			dapH	2,3,4,5-tetrahydropyridine-2,6-dicarboxylate N-acetyltransferase
			atpC	ATP synthase epsilon chain
			araC_2	L-arabonate dehydratase
			cyoE	Protoheme IX farnesyltransferase
			dgoT	D-galactonate transporter
			ybbH_2	putative HTH-type transcriptional regulator YbbH
			group_2034	hypothetical protein
			hflX	GTPase HflX
			regA	Photosynthetic apparatus regulatory protein RegA
			opuBB_2	Choline transport system permease protein OpuBB
			hisD	Histidinol dehydrogenase
			fliP_2	Flagellar biosynthetic protein FliP precursor
			leuC	3-isopropylmalate dehydratase large subunit
			group_1896	hypothetical protein
			mopII	Molybdenum-pterin-binding protein 2
			rplM	50S ribosomal protein L13
			group_697	hypothetical protein
			lutR_3	HTH-type transcriptional regulator LutR
			potH_2	Putrescine transport system permease protein PotH
			fis	DNA-binding protein Fis
			group_2418	hypothetical protein
			potH_1	Putrescine transport system permease protein PotH
			lolD_2	Lipoprotein-releasing system ATP-binding protein LolD
			yejK	Nucleoid-associated protein YejK
			speA	Biosynthetic arginine decarboxylase
			mnhC1	Na( )/H( ) antiporter subunit C1
			opuAB_1	Glycine betaine transport system permease protein OpuAB
			folD_1	Bifunctional protein FolD protein
			group_527	putative cobalt transporter subunit (CbtB)
			group_2124	cell division protein FtsN
			nuoG	NADH-quinone oxidoreductase subunit G
			metQ_2	D-methionine-binding lipoprotein MetQ precursor
			metZ	O-succinylhomoserine sulfhydrylase
			holA	DNA polymerase III subunit delta
			group_1931	hypothetical protein
			parE	DNA topoisomerase 4 subunit B
			pleD_5	Response regulator PleD
			dppB_3	Dipeptide transport system permease protein DppB
			group_1270	Formyltetrahydrofolate deformylase
			ybeZ_1	PhoH-like protein
			glnG_2	Nitrogen regulation protein NR(I)
			rplO	50S ribosomal protein L15
			cysT_2	Sulfate transport system permease protein CysT
			group_11217	hypothetical protein
			group_11101	NYN domain protein
			group_714	hypothetical protein
			epd	D-erythrose-4-phosphate dehydrogenase
			group_2342	hypothetical protein
			group_1975	bacteriophage N4 adsorption protein B
			group_1826	hypothetical protein
			betI	HTH-type transcriptional regulator BetI
			metP_2	Methionine import system permease protein MetP
			czcR_1	Transcriptional activator protein CzcR
			serB_1	Phosphoserine phosphatase
			zwf_1	Glucose-6-phosphate 1-dehydrogenase
			group_11259	High-affinity branched-chain amino acid transport system permease protein LivH
			hemF	Coproporphyrinogen-III oxidase, aerobic
			clpS	ATP-dependent Clp protease adapter protein ClpS
			rpmB	50S ribosomal protein L28
			group_1945	hypothetical protein
			recO	DNA repair protein RecO
			rpsB	30S ribosomal protein S2
			lpxC	UDP-3-O-[3-hydroxymyristoyl] N-acetylglucosamine deacetylase
			rplV	50S ribosomal protein L22
			ubiH	2-octaprenyl-6-methoxyphenol hydroxylase
			aceE	Pyruvate dehydrogenase E1 component
			rluC	Ribosomal large subunit pseudouridine synthase C
			atpA	ATP synthase subunit alpha
			flgI	Flagellar P-ring protein precursor
			pyrC_1	Dihydroorotase
			dctA_2	Aerobic C4-dicarboxylate transport protein
			group_2603	ATPase family associated with various cellular activities (AAA)
			group_1289	cell division protein MraZ
			lepA	Elongation factor 4
			ltaE_2	Low specificity L-threonine aldolase
			proV_2	Glycine betaine/L-proline transport ATP-binding protein ProV
			araQ	L-arabinose transport system permease protein AraQ
			acdS	1-aminocyclopropane-1-carboxylate deaminase
			proX_1	Glycine betaine-binding periplasmic protein precursor
			prfA	Peptide chain release factor 1
			limB	Limonene 1,2-monooxygenase
			bfr_2	Bacterioferritin
			cobI	Precorrin-2 C(20)-methyltransferase
			coaD	Phosphopantetheine adenylyltransferase
			group_1976	phosphate-starvation-inducible protein PsiE
			group_668	hypothetical protein
			trpG	Anthranilate synthase component 2
			group_659	Peptidyl-prolyl cis-trans isomerase cyp18
			serA	D-3-phosphoglycerate dehydrogenase
			thrC	Threonine synthase
			group_2565	hypothetical protein
			aaeA_2	p-hydroxybenzoic acid efflux pump subunit AaeA
			dppC_2	Dipeptide transport system permease protein DppC
			group_1900	putative ABC transporter ATP-binding protein
			Hgd_2	2-(hydroxymethyl)glutarate dehydrogenase
			rpsT	30S ribosomal protein S20
			nasD_2	Nitrite reductase [NAD(P)H]
			gatC	Glutamyl-tRNA(Gln) amidotransferase subunit C
			rnt	Ribonuclease T
			hisB	Imidazoleglycerol-phosphate dehydratase
			pnp	Polyribonucleotide nucleotidyltransferase
			metK	S-adenosylmethionine synthase
			rpsH	30S ribosomal protein S8
			soxB_2	Sarcosine oxidase subunit beta
			group_2542	putative Fe(2 )-trafficking protein
			group_407	preprotein translocase subunit SecD
			livF_2	High-affinity branched-chain amino acid transport ATP-binding protein LivF
			trmD	tRNA (guanine-N(1)-)-methyltransferase
			kgtP_1	Alpha-ketoglutarate permease
			group_475	hypothetical protein
			fdhA_3	Glutathione-independent formaldehyde dehydrogenase
			group_2337	hypothetical protein
			phnV	Putative 2-aminoethylphosphonate transport system permease protein PhnV
			hupA	DNA-binding protein HU 1
			isfD	Sulfoacetaldehyde reductase
			dnaB	Replicative DNA helicase
			gap_2	Glyceraldehyde-3-phosphate dehydrogenase
			hisP_2	Histidine transport ATP-binding protein HisP
			pntB	NAD(P) transhydrogenase subunit beta
			thiC	Phosphomethylpyrimidine synthase
			gpmI	2,3-bisphosphoglycerate-independent phosphoglycerate mutase
			glnM_1	putative glutamine ABC transporter permease protein GlnM
			rpsA	30S ribosomal protein S1
			glnQ_2	Glutamine transport ATP-binding protein GlnQ
			sthA	Soluble pyridine nucleotide transhydrogenase
			pepA	Glutamyl aminopeptidase
			group_2011	hypothetical protein
			group_1160	hypothetical protein
			argG	Argininosuccinate synthase
			glpT	Glycerol-3-phosphate transporter
			lipA	Lipoyl synthase
			tig	Trigger factor
			group_1655	arginyl-tRNA-protein transferase
			dusC_1	tRNA-dihydrouridine synthase C
			group_598	Urocanate hydratase
			group_1449	peptidase PmbA
			hfq	RNA-binding protein Hfq
			miaA	tRNA dimethylallyltransferase
			prc	Tail-specific protease precursor
			dgoD	D-galactonate dehydratase
			truA	tRNA pseudouridine synthase A
			group_11132	hypothetical protein
			group_11124	ATPase family associated with various cellular activities (AAA)
			yejB_1	Inner membrane ABC transporter permease protein YejB
			pstA_2	Phosphate transport system permease protein PstA
			ycfD	50S ribosomal protein L16 arginine hydroxylase
			rutB_1	Peroxyureidoacrylate/ureidoacrylate amidohydrolase RutB
			cysD	Sulfate adenylyltransferase subunit 2
			group_1015	hypothetical protein
			pstB_1	Phosphate import ATP-binding protein PstB
			ppk	Polyphosphate kinase
			ydcV_4	Inner membrane ABC transporter permease protein YdcV
			sdhD	Succinate dehydrogenase hydrophobic membrane anchor subunit
			rutA	Pyrimidine monooxygenase RutA
			rplJ	50S ribosomal protein L10
			group_1212	peptide synthase
			betB_2	NAD/NADP-dependent betaine aldehyde dehydrogenase
			potH_4	Putrescine transport system permease protein PotH
			group_2409	hypothetical protein
			ppa	Inorganic pyrophosphatase
			guaB_1	Inosine-5'-monophosphate dehydrogenase
			xseB	Exodeoxyribonuclease 7 small subunit
			aroP	Aromatic amino acid transport protein AroP
			dacC	D-alanyl-D-alanine carboxypeptidase DacC precursor
			mnmG	tRNA uridine 5-carboxymethylaminomethyl modification enzyme MnmG
			pqqB	Coenzyme PQQ synthesis protein B
			infB	Translation initiation factor IF-2
			parA	Chromosome partitioning protein ParA
			puuA_1	Gamma-glutamylputrescine synthetase PuuA
			ygbN	Inner membrane permease YgbN
			ubiE_4	Ubiquinone/menaquinone biosynthesis C-methyltransferase UbiE
			fumC_1	Fumarate hydratase class II
			group_902	hypothetical protein
			leuA	2-isopropylmalate synthase
			tyrB_2	Aromatic-amino-acid aminotransferase
			algC	Phosphomannomutase/phosphoglucomutase
			ycjO	Inner membrane ABC transporter permease protein YcjO
			aceA	Isocitrate lyase
			ureC_2	Urease subunit alpha
			rhlE_1	ATP-dependent RNA helicase RhlE
			gcvR	Glycine cleavage system transcriptional repressor
			aspA	Aspartate ammonia-lyase
			hrpB_2	ATP-dependent RNA helicase HrpB
			purH	Bifunctional purine biosynthesis protein PurH
			ihfB	Integration host factor subunit beta
			rplT	50S ribosomal protein L20
			scoA	putative succinyl-CoA:3-ketoacid coenzyme A transferase subunit A
			yhbY	RNA-binding protein YhbY
			kgtP_2	Alpha-ketoglutarate permease
			leuD1	3-isopropylmalate dehydratase small subunit 1
			phoB_1	Phosphate regulon transcriptional regulatory protein PhoB
			ispE	4-diphosphocytidyl-2-C-methyl-D-erythritol kinase
			group_1295	Putative GTP cyclohydrolase 1 type 2
			group_1933	hypothetical protein
			leuS	Leucine--tRNA ligase
			group_2395	Cytochrome c
			rpmD	50S ribosomal protein L30
			ptsI_1	Phosphoenolpyruvate-protein phosphotransferase
			pqiA	Paraquat-inducible protein A
			purA	Adenylosuccinate synthetase
			nodD2_4	Nodulation protein D 2
			group_11146	biopolymer transport protein ExbD
			aspS	Aspartate--tRNA ligase
			recF	DNA replication and repair protein RecF
			hslU	ATP-dependent protease ATPase subunit HslU
			dut	Deoxyuridine 5'-triphosphate nucleotidohydrolase
			nuoE	NADH-quinone oxidoreductase subunit E
			rlmJ	Ribosomal RNA large subunit methyltransferase J
			gyrB	DNA gyrase subunit B
			rimO	Ribosomal protein S12 methylthiotransferase RimO
			prfC	Peptide chain release factor 3
			oxyR_1	Hydrogen peroxide-inducible genes activator
			parC	DNA topoisomerase 4 subunit A
			carA	Carbamoyl-phosphate synthase small chain
			pyrH	Uridylate kinase
			lysU	Lysine--tRNA ligase, heat inducible
			rpsR	30S ribosomal protein S18
			rpsF	30S ribosomal protein S6
			ttcA	tRNA 2-thiocytidine biosynthesis protein TtcA
			metG_1	Methionine--tRNA ligase
			group_1322	hypothetical protein
			dnaE	DNA polymerase III subunit alpha
			rimK_1	Ribosomal protein S6 modification protein
			group_1028	transcriptional regulator BolA
			group_783	flagellar basal body-associated protein FliL
			rplC	50S ribosomal protein L3
			gabP	GABA permease
			madA	Acetyl-S-ACP:malonate ACP transferase
			cmpR_3	HTH-type transcriptional activator CmpR
			bmrA_1	Multidrug resistance ABC transporter ATP-binding/permease protein BmrA
			group_1967	hypothetical protein
			fda	Fructose-bisphosphate aldolase
			potA_7	Spermidine/putrescine import ATP-binding protein PotA
			rssB	Regulator of RpoS
			frmA	S-(hydroxymethyl)glutathione dehydrogenase
			queC	7-cyano-7-deazaguanine synthase
			pgdA_3	Peptidoglycan deacetylase
			sir_1	Sulfite reductase [ferredoxin]
			nuoN	NADH-quinone oxidoreductase subunit N
			atpG	ATP synthase gamma chain
			smpB	SsrA-binding protein
			hisM_1	Histidine transport system permease protein HisM
			group_78	protease TldD
			asnB	Asparagine synthetase [glutamine-hydrolyzing] 1
			dapE	Succinyl-diaminopimelate desuccinylase
			quiA	Quinate/shikimate dehydrogenase (quinone)
			valS	Valine--tRNA ligase
			group_11094	preprotein translocase subunit YajC
			amn	AMP nucleosidase
			group_1300	glmZ(sRNA)-inactivating NTPase
			apeB	putative M18 family aminopeptidase 2
			puuA_2	Gamma-glutamylputrescine synthetase PuuA
			aroF_2	Phospho-2-dehydro-3-deoxyheptonate aldolase, Tyr-sensitive
			kdpA	Potassium-transporting ATPase A chain
			ctpB	Carboxy-terminal processing protease CtpB precursor
			group_2200	SpoVR family protein
			group_11024	PrkA AAA domain protein
			glnL	Nitrogen regulation protein NR(II)
			argC	N-acetyl-gamma-glutamyl-phosphate reductase
			rpe	Ribulose-phosphate 3-epimerase
			spoVD_1	Stage V sporulation protein D
			group_1192	hypothetical protein
			group_11175	hypothetical protein
			group_11205	putative acyl-CoA thioester hydrolase
			ybaL	Inner membrane protein YbaL
			gltC_3	HTH-type transcriptional regulator GltC
			yecS_3	Inner membrane amino-acid ABC transporter permease protein YecS
			group_2115	hypothetical protein
			group_2022	flagellar basal body-associated protein FliL-like protein
			nuoL	NADH-quinone oxidoreductase subunit L
			ppsR	Phosphoenolpyruvate synthase regulatory protein
			group_2547	haloacid dehalogenase-like hydrolase
			gltB	Glutamate synthase [NADPH] large chain precursor
			cspA_2	Major cold shock protein CspA
			rpsQ	30S ribosomal protein S17
			rpmH	50S ribosomal protein L34
			group_2327	hypothetical protein
			hda	DnaA regulatory inactivator Hda
			rnc	Ribonuclease 3
			ywlC	Threonylcarbamoyl-AMP synthase
			dmlR_13	HTH-type transcriptional regulator DmlR
			group_631	HDOD domain protein
			capB_1	Cold shock protein CapB
			ftsH	ATP-dependent zinc metalloprotease FtsH
			purK	N5-carboxyaminoimidazole ribonucleotide synthase
			dgkA	Diacylglycerol kinase
			hbpA_2	Heme-binding protein A precursor
			murG	UDP-N-acetylglucosamine--N-acetylmuramyl-(pentapeptide) pyrophosphoryl-undecaprenol N-acetylglucosamine transferase
			group_2340	hypothetical protein
			gsiA_1	Glutathione import ATP-binding protein GsiA
			cysB	HTH-type transcriptional regulator CysB
			carB	Carbamoyl-phosphate synthase large chain
			pucI	putative allantoin permease
			nadA	Quinolinate synthase A
			uvrD_1	DNA helicase II
			glyA2_2	Serine hydroxymethyltransferase 2
			rplS	50S ribosomal protein L19
			rutC	Putative aminoacrylate peracid reductase RutC
			lly	4-hydroxyphenylpyruvate dioxygenase
			rlmH	Ribosomal RNA large subunit methyltransferase H
			serC	Phosphoserine aminotransferase
			erpA	Iron-sulfur cluster insertion protein ErpA
			wcaJ_1	UDP-glucose:undecaprenyl-phosphate glucose-1-phosphate transferase
			gshB	Glutathione synthetase
			phnS	Putative 2-aminoethylphosphonate-binding periplasmic protein precursor
			uvrY_2	Response regulator UvrY
			group_1007	hypothetical protein
			folE_1	GTP cyclohydrolase 1
			uvrA	UvrABC system protein A
			cysK	Cysteine synthase A
			pykA	Pyruvate kinase II
			ahcY	Adenosylhomocysteinase
			clcD_1	Carboxymethylenebutenolidase
			hutH_1	Histidine ammonia-lyase
			grxD	Glutaredoxin-4
			clpA	ATP-dependent Clp protease ATP-binding subunit ClpA
			cmk	Cytidylate kinase
			bicA_3	Bicarbonate transporter BicA
			htrB_2	Lipid A biosynthesis lauroyl acyltransferase
			ycjP	Inner membrane ABC transporter permease protein YcjP
			group_1279	Osmolarity sensor protein EnvZ
			suhB_2	Inositol-1-monophosphatase
			atpE	ATP synthase subunit c
			ppiD	Peptidyl-prolyl cis-trans isomerase D
			ftsA	Cell division protein FtsA
			gltD	Glutamate synthase [NADPH] small chain
			cheW_2	Chemotaxis protein CheW
			lsrR	Transcriptional regulator LsrR
			lrp_7	Leucine-responsive regulatory protein
			uvrC	UvrABC system protein C
			sdhC	Succinate dehydrogenase cytochrome b556 subunit
			group_1060	Transcriptional activator protein CzcR
			yidD	Putative membrane protein insertion efficiency factor
			map_1	Methionine aminopeptidase
			topA	DNA topoisomerase 1
			lutR_1	HTH-type transcriptional regulator LutR
			glnQ_1	Glutamine transport ATP-binding protein GlnQ
			puuR_2	HTH-type transcriptional regulator PuuR
			betB_1	NAD/NADP-dependent betaine aldehyde dehydrogenase
			algB	Alginate biosynthesis transcriptional regulatory protein AlgB
			nfuA	Fe/S biogenesis protein NfuA
			iscR	HTH-type transcriptional regulator IscR
			dps2_2	DNA protection during starvation protein 2
			dmoA_2	Dimethyl-sulfide monooxygenase
			group_837	hypothetical protein
			csrA_1	Carbon storage regulator
			stcD	putative N-methylproline demethylase
			group_1899	hypothetical protein
			hisP_1	Histidine transport ATP-binding protein HisP
			accD	Acetyl-coenzyme A carboxylase carboxyl transferase subunit beta
			hpf	Ribosome hibernation promoting factor
			amiC_3	Aliphatic amidase expression-regulating protein
			betT	High-affinity choline transport protein
			group_1870	hypothetical protein
			occP	Octopine permease ATP-binding protein P
			hldE	Bifunctional protein HldE
			corC_3	Magnesium and cobalt efflux protein CorC
			spmB	Spore maturation protein B
			yvoA	HTH-type transcriptional repressor YvoA
			pgi	Glucose-6-phosphate isomerase
			maeA	NAD-dependent malic enzyme
			hemB	Delta-aminolevulinic acid dehydratase
			flhA	Flagellar biosynthesis protein FlhA
			exbB_8	Biopolymer transport protein ExbB
			icd_1	Isocitrate dehydrogenase [NADP]
			trmL	tRNA (cytidine(34)-2'-O)-methyltransferase
			fliF	Flagellar M-ring protein
			group_1353	Sodium:neurotransmitter symporter family protein
			rpsO	30S ribosomal protein S15
			cdhR_7	HTH-type transcriptional regulator CdhR
			amtB_2	Ammonia channel precursor
			thiI	tRNA sulfurtransferase
			pcs	Phosphatidylcholine synthase
			group_1164	recombinase A
			pdhR_3	Pyruvate dehydrogenase complex repressor
			katB	Catalase precursor
			pgdA_2	Peptidoglycan deacetylase
			rplA	50S ribosomal protein L1
			fumA	Fumarate hydratase class I, aerobic
			cheY_4	Chemotaxis protein CheY
			ispG	4-hydroxy-3-methylbut-2-en-1-yl diphosphate synthase
			rdgC	Recombination-associated protein RdgC
			group_1599	Carboxymuconolactone decarboxylase family protein
			ldc	Lysine/ornithine decarboxylase
			pth	Peptidyl-tRNA hydrolase
			group_1442	hypothetical protein
			pyrE	Orotate phosphoribosyltransferase
			mdoD	Glucans biosynthesis protein D precursor
			pgk	Phosphoglycerate kinase
			ydcV_2	Inner membrane ABC transporter permease protein YdcV
			phoP_2	Transcriptional regulatory protein PhoP
			hisQ_2	Histidine transport system permease protein HisQ
			group_1903	hypothetical protein
			rplN	50S ribosomal protein L14
			nicP_2	Porin-like protein NicP precursor
			ileS	Isoleucine--tRNA ligase
			group_2463	F0F1 ATP synthase subunit I
			mrdB	Rod shape-determining protein RodA
			group_1059	efflux system membrane protein
			serS	Serine--tRNA ligase
			bioA	Adenosylmethionine-8-amino-7-oxononanoate aminotransferase
			rne	Ribonuclease E
			group_1460	Hydroxycinnamoyl-CoA hydratase-lyase
			group_1827	tRNA-(MS[2]IO[6]A)-hydroxylase (MiaE)
			group_1380	Integral membrane protein TerC family protein
			alaA	Glutamate-pyruvate aminotransferase AlaA
			group_590	Haemolysin-III related
			uup	ABC transporter ATP-binding protein uup
			cysH	Phosphoadenosine phosphosulfate reductase
			cptB	Antitoxin CptB
			group_2576	hypothetical protein
			argT_1	Lysine-arginine-ornithine-binding periplasmic protein precursor
			putP	Sodium/proline symporter
			ribF	Riboflavin biosynthesis protein RibF
			rpsE	30S ribosomal protein S5
			yjcH	Inner membrane protein YjcH
			group_1499	hypothetical protein
			potB	Spermidine/putrescine transport system permease protein PotB
			dinG	putative ATP-dependent helicase DinG
			livF_7	High-affinity branched-chain amino acid transport ATP-binding protein LivF
			htpG	Chaperone protein HtpG
			group_1101	Oxaloacetate decarboxylase
			garB	Glutathione amide reductase
			ssb	Single-stranded DNA-binding protein
			dgdA	2,2-dialkylglycine decarboxylase
			group_1150	tol-pal system protein YbgF
			sucC	Succinyl-CoA ligase [ADP-forming] subunit beta
			rpsL	30S ribosomal protein S12
			bbsG	(R)-benzylsuccinyl-CoA dehydrogenase
			prpB_2	Methylisocitrate lyase
			purF_1	Amidophosphoribosyltransferase
			pcaK	4-hydroxybenzoate transporter PcaK
			aroB	3-dehydroquinate synthase
			nuoC	NADH-quinone oxidoreductase subunit C/D
			oppD_2	Oligopeptide transport ATP-binding protein OppD
			fabA	3-hydroxydecanoyl-[acyl-carrier-protein] dehydratase
			rplQ	50S ribosomal protein L17
			nuoJ	NADH-quinone oxidoreductase subunit J
			group_1592	hypothetical protein
			fabZ	3-hydroxyacyl-[acyl-carrier-protein] dehydratase FabZ
			hemE	Uroporphyrinogen decarboxylase
			flgG	Flagellar basal-body rod protein FlgG
			pheA	Prephenate dehydratase
			ubiG_1	Ubiquinone biosynthesis O-methyltransferase
			purM	Phosphoribosylformylglycinamidine cyclo-ligase
			dnaK_1	Chaperone protein DnaK
			rbsC_6	Ribose transport system permease protein RbsC
			rbsC_1	Ribose transport system permease protein RbsC
			rarA	Replication-associated recombination protein A
			group_2172	D-arabitol-phosphate dehydrogenase
			sdhA	Succinate dehydrogenase flavoprotein subunit
			mltB_2	Membrane-bound lytic murein transglycosylase B precursor
			mmgC_1	Acyl-CoA dehydrogenase
			alc	allantoicase
			skp	Chaperone protein Skp precursor
			opuAB_2	Glycine betaine transport system permease protein OpuAB
			tgt	Queuine tRNA-ribosyltransferase
			trkG	Trk system potassium uptake protein TrkG
			czcR_3	Transcriptional activator protein CzcR
			yceD_1	General stress protein 16U
			algA_2	Alginate biosynthesis protein AlgA
			siaT_2	Sialic acid TRAP transporter permease protein SiaT
			citN_1	Citrate transporter
			gtaB	UTP--glucose-1-phosphate uridylyltransferase
			lutR_7	HTH-type transcriptional regulator LutR
			yidC	Membrane protein insertase YidC
			group_2597	hypothetical protein
			hisG	ATP phosphoribosyltransferase
			group_1748	Membrane dipeptidase (Peptidase family M19)
			ftsW	Lipid II flippase FtsW
			fecA	Fe(3 ) dicitrate transport protein FecA precursor
			znuB_1	High-affinity zinc uptake system membrane protein ZnuB
			fliQ_1	Flagellar biosynthetic protein FliQ
			group_2073	putative inner membrane protein
			group_1402	hypothetical protein
			iscA	Iron-binding protein IscA
			sspA	Stringent starvation protein A
			murR	HTH-type transcriptional regulator MurR
			cyoB_2	Cytochrome bo(3) ubiquinol oxidase subunit 1
			secB	Protein-export protein SecB
			lexA_4	LexA repressor
			proS	Proline--tRNA ligase
			engB	putative GTP-binding protein EngB
			cydA	Cytochrome bd-I ubiquinol oxidase subunit 1
			argE_1	Acetylornithine deacetylase
			metH	Methionine synthase
			thiG	Thiazole synthase
			greA	Transcription elongation factor GreA
			occM_2	Octopine transport system permease protein OccM
			group_1490	hypothetical protein
			rpmF	50S ribosomal protein L32
			livH_2	High-affinity branched-chain amino acid transport system permease protein LivH
			mrcA	Penicillin-binding protein 1A
			atpB	ATP synthase subunit a
			rhtC_2	Threonine efflux protein
			group_1600	EamA-like transporter family protein
			ilvD	Dihydroxy-acid dehydratase
			hom	Homoserine dehydrogenase
			metX_1	Homoserine O-acetyltransferase
			miaB	(Dimethylallyl)adenosine tRNA methylthiotransferase MiaB
			fadB_3	Fatty acid oxidation complex subunit alpha
			emrY_2	putative multidrug resistance protein EmrY
			lolD_1	Lipoprotein-releasing system ATP-binding protein LolD
			tsaD	tRNA N6-adenosine threonylcarbamoyltransferase
			gltK	Glutamate/aspartate transport system permease protein GltK
			group_1201	hypothetical protein
			cfiA	2-oxoglutarate carboxylase large subunit
			spoT_1	Bifunctional (p)ppGpp synthase/hydrolase SpoT
			corC_1	Magnesium and cobalt efflux protein CorC
			infA	Translation initiation factor IF-1
			group_1535	hypothetical protein
			group_1019	Membrane bound L-sorbosone dehydrogenase
			yecS_1	Inner membrane amino-acid ABC transporter permease protein YecS
			group_2199	hypothetical protein
			rpoB	DNA-directed RNA polymerase subunit beta
			rplW	50S ribosomal protein L23
			purL	Phosphoribosylformylglycinamidine synthase
			ureA_2	Urease subunit gamma
			lolE_2	Lipoprotein-releasing system transmembrane protein LolE
			trmB	tRNA (guanine-N(7)-)-methyltransferase
			rlmE	Ribosomal RNA large subunit methyltransferase E
			group_161	hypothetical protein
			group_1268	GXGXG motif protein
			pcnB	Poly(A) polymerase I precursor
			rluD	Ribosomal large subunit pseudouridine synthase D
			phoB_2	Phosphate regulon transcriptional regulatory protein PhoB
			pyrC_2	Dihydroorotase
			sucA	2-oxoglutarate dehydrogenase E1 component
			ssuC_1	Putative aliphatic sulfonates transport permease protein SsuC
			recG	ATP-dependent DNA helicase RecG
			pdxY	Pyridoxamine kinase
			lepB	Signal peptidase I
			group_11002	hypothetical protein
			gcvT_3	Aminomethyltransferase
			rpsJ	30S ribosomal protein S10
			amtB_1	Ammonia channel precursor
			macB_2	FtsX-like permease family protein
			naiP	Putative niacin/nicotinamide transporter NaiP
			group_2604	hypothetical protein
			group_1450	hypothetical protein
			rdgB	dITP/XTP pyrophosphatase
			alaS	Alanine--tRNA ligase
			rpsC	30S ribosomal protein S3
			aroC	Chorismate synthase
			group_1959	hypothetical protein
			group_1944	hypothetical protein
			lysA	Diaminopimelate decarboxylase
			ggt	Gamma-glutamyltranspeptidase precursor
			yccA	Modulator of FtsH protease YccA
			group_2378	Acyl-CoA dehydrogenase
			cdhR_1	HTH-type transcriptional regulator CdhR
			lptB_1	Lipopolysaccharide export system ATP-binding protein LptB
			thrB	Homoserine kinase
			murA	UDP-N-acetylglucosamine 1-carboxyvinyltransferase
			group_2439	putative 5-dehydro-4-deoxyglucarate dehydratase
			hemL	Glutamate-1-semialdehyde 2,1-aminomutase
			minE	Cell division topological specificity factor
			cusR	Transcriptional regulatory protein CusR
			ispF	2-C-methyl-D-erythritol 2,4-cyclodiphosphate synthase
			rpsU	30S ribosomal protein S21
			arfB	Peptidyl-tRNA hydrolase ArfB
			moaB	Molybdenum cofactor biosynthesis protein B
			yccS	Inner membrane protein YccS
			rmlA2_1	Glucose-1-phosphate thymidylyltransferase 2
			pitA_1	Low-affinity inorganic phosphate transporter 1
			glnH	ABC transporter glutamine-binding protein GlnH precursor
			glsA2	Glutaminase 2
			soxB_1	Sarcosine oxidase subunit beta
			rng	Ribonuclease G
			ribH	6,7-dimethyl-8-ribityllumazine synthase
			mfd	Transcription-repair-coupling factor
			alaC	Glutamate-pyruvate aminotransferase AlaC
			group_1024	hypothetical protein
			yhdY	Inner membrane amino-acid ABC transporter permease protein YhdY
			cheY_2	Chemotaxis protein CheY
			rpsI	30S ribosomal protein S9
			fliM	Flagellar motor switch protein FliM
			group_1120	hypothetical protein
			gatB	Aspartyl/glutamyl-tRNA(Asn/Gln) amidotransferase subunit B
			parB	putative chromosome-partitioning protein ParB
			melR	Melibiose operon regulatory protein
			pcaF	Beta-ketoadipyl-CoA thiolase
			dksA_1	RNA polymerase-binding transcription factor DksA
			yhdG	putative amino acid permease YhdG
			etfB	Electron transfer flavoprotein subunit beta
			envZ_2	Osmolarity sensor protein EnvZ
			group_1581	hypothetical protein
			group_1579	CDP-alcohol phosphatidyltransferase
			group_10995	hypothetical protein
			fbp_1	Fructose-1,6-bisphosphatase class 1
			fabD_1	Malonyl CoA-acyl carrier protein transacylase
			group_1811	putative ABC transporter ATP-binding protein/MT1014
			rmlD	dTDP-4-dehydrorhamnose reductase
			group_649	preprotein translocase subunit SecY
			catD_4	3-oxoadipate enol-lactonase 2
			pstC_2	Phosphate transport system permease protein PstC
			group_1749	hypothetical protein
			livH_4	High-affinity branched-chain amino acid transport system permease protein LivH
			bamA	Outer membrane protein assembly factor BamA precursor
			yfgC	TPR repeat-containing protein YfgC precursor
			tktA	Transketolase 1
			atoE	Short-chain fatty acids transporter
			davD_2	Glutarate-semialdehyde dehydrogenase DavD
			trpA	Tryptophan synthase alpha chain
			motA	Motility protein A
			group_1756	Sarcosine oxidase, delta subunit family
			fsr	Fosmidomycin resistance protein
			lpdG	Dihydrolipoamide dehydrogenase
			ndh	NADH dehydrogenase
			nrdR	Transcriptional repressor NrdR
			ureG_2	Urease accessory protein UreG
			argH1	Argininosuccinate lyase 1
			group_1240	High-affinity branched-chain amino acid transport ATP-binding protein LivF
			group_1016	pheromone autoinducer 2 transporter
			sbp_1	Sulfate-binding protein precursor
			der	GTPase Der
			tlyC	Hemolysin C
			group_734	Fimbrial assembly protein (PilN)
			xylH	Xylose transport system permease protein XylH
			rlmI_1	Ribosomal RNA large subunit methyltransferase I
			lrp_4	Leucine-responsive regulatory protein
			kdsA	2-dehydro-3-deoxyphosphooctonate aldolase
			hisE	Phosphoribosyl-ATP pyrophosphatase
			iscU	NifU-like protein
			hpt	Hypoxanthine-guanine phosphoribosyltransferase
			cheV_2	Chemotaxis protein CheV
			group_2089	Gram-negative bacterial tonB protein
			queE	7-carboxy-7-deazaguanine synthase
			ppc	Phosphoenolpyruvate carboxylase
			dnaJ_1	Chaperone protein DnaJ
			group_2599	VWA domain containing CoxE-like protein
			group_1158	potassium transport protein Kup
			proA_2	Gamma-glutamyl phosphate reductase
			ftsE	Cell division ATP-binding protein FtsE
			group_11113	Glucosaminate ammonia-lyase
			group_11191	putative acyl-CoA thioester hydrolase
			pqqC	Pyrroloquinoline-quinone synthase
			tgpA_1	Protein-glutamine gamma-glutamyltransferase
			exbB_2	Biopolymer transport protein ExbB
			potH_3	Putrescine transport system permease protein PotH
			glnP_1	Glutamine transport system permease protein GlnP
			ybbH_1	putative HTH-type transcriptional regulator YbbH
			group_1868	Acyltransferase
			soj_2	Sporulation initiation inhibitor protein Soj
			dnaN	DNA polymerase III subunit beta
			zraR_6	Transcriptional regulatory protein ZraR
			xseA	Exodeoxyribonuclease 7 large subunit
			nuoH	NADH-quinone oxidoreductase subunit H
			rplE	50S ribosomal protein L5
			group_2521	hypothetical protein
			ispU	Ditrans,polycis-undecaprenyl-diphosphate synthase ((2E,6E)-farnesyl-diphosphate specific)
			rssA_2	Swarming motility regulation sensor protein RssA
			pheS	Phenylalanine--tRNA ligase alpha subunit
			ilvH	Acetolactate synthase isozyme 3 small subunit
			amiR	Aliphatic amidase regulator
			rppH	RNA pyrophosphohydrolase
			group_11165	hypothetical protein
			group_11249	hypothetical protein
			group_651	hypothetical protein
			betA	Oxygen-dependent choline dehydrogenase
			group_1876	beta-methylgalactoside transporter inner membrane component
			pckA	Phosphoenolpyruvate carboxykinase [ATP]
			corA_2	Magnesium transport protein CorA
			antA	Anthranilate 1,2-dioxygenase large subunit
			hflC	Modulator of FtsH protease HflC
			pta	Phosphate acetyltransferase
			clpP	ATP-dependent Clp protease proteolytic subunit
			group_2413	leucine/isoleucine/valine transporter permease subunit
			gcvH_1	Glycine cleavage system H protein
			gsiA_2	Glutathione import ATP-binding protein GsiA
			putA	Bifunctional protein PutA
			rpoD	RNA polymerase sigma factor RpoD
			nuoF	NADH-quinone oxidoreductase subunit F
			group_11087	ATPase family associated with various cellular activities (AAA)
			gyrA	DNA gyrase subunit A
			ruvB	Holliday junction ATP-dependent DNA helicase RuvB
			znuB_2	High-affinity zinc uptake system membrane protein ZnuB
			group_1950	putative dehydrogenase
			garD	D-galactarate dehydratase
			btuR	Cob(I)yrinic acid a,c-diamide adenosyltransferase
			rpmE	50S ribosomal protein L31
			ihfA	Integration host factor subunit alpha
			rpsG	30S ribosomal protein S7
			glnQ_3	Glutamine transport ATP-binding protein GlnQ
			ppsA	Phosphoenolpyruvate synthase
			nadD_1	putative nicotinate-nucleotide adenylyltransferase
			gcvA_10	Glycine cleavage system transcriptional activator
			fliG	Flagellar motor switch protein FliG
			pgsA	CDP-diacylglycerol--glycerol-3-phosphate 3-phosphatidyltransferase
			ompR_1	Transcriptional regulatory protein OmpR
			rpsS	30S ribosomal protein S19
			prfB	Peptide chain release factor 2
			ahpF	Alkyl hydroperoxide reductase subunit F
			group_11109	putative ABC transporter ATP-binding protein
			flhF	Flagellar biosynthesis protein FlhF
			glpK_1	Glycerol kinase
			ndhC	NAD(P)H-quinone oxidoreductase subunit 3
			paaI	Acyl-coenzyme A thioesterase PaaI
			nuoM	NADH-quinone oxidoreductase subunit M
			atpF	ATP synthase subunit b
			rlmB	23S rRNA (guanosine-2'-O-)-methyltransferase RlmB
			cdhR_3	HTH-type transcriptional regulator CdhR
			ispH	4-hydroxy-3-methylbut-2-enyl diphosphate reductase
			pmpR	Transcriptional regulatory protein PmpR
			purU_2	Formyltetrahydrofolate deformylase
			group_1880	hypothetical protein
			dapB	4-hydroxy-tetrahydrodipicolinate reductase
			gsiB_1	Glutathione-binding protein GsiB precursor
			group_1027	hypothetical protein
			ttuB_2	Putative tartrate transporter
			group_11026	Nucleoid-associated protein
			group_1202	hypothetical protein
			appB	Cytochrome bd-II ubiquinol oxidase subunit 2
			dppC_1	Dipeptide transport system permease protein DppC
			glnK	Nitrogen regulatory protein P-II 2
			asd	Aspartate-semialdehyde dehydrogenase
			group_1696	putative transcriptional regulatory protein
			yceC	Stress response protein SCP2
			group_11230	YaeQ protein
			gsiC_3	Glutathione transport system permease protein GsiC
			group_2174	Ribose transport system permease protein RbsC
			algD	GDP-mannose 6-dehydrogenase
			exbD_7	Biopolymer transport protein ExbD
			acpP_1	Acyl carrier protein
			ssuC_4	Putative aliphatic sulfonates transport permease protein SsuC
			group_11011	HIT-like protein
			upp	Uracil phosphoribosyltransferase
			oprF_1	Outer membrane porin F precursor
			rpoN	RNA polymerase sigma-54 factor
			guaA_2	GMP synthase [glutamine-hydrolyzing]
			thrS	Threonine--tRNA ligase
			eutB	Ethanolamine ammonia-lyase heavy chain
			group_1431	hypothetical protein
			oxyR_2	Hydrogen peroxide-inducible genes activator
			group_2280	putative acyl-CoA thioester hydrolase
			yjiY	Inner membrane protein YjiY
			pcm	Protein-L-isoaspartate O-methyltransferase
			group_1438	hypothetical protein
			exbD_2	Biopolymer transport protein ExbD
			ask	Aspartokinase
			ydcV_1	Inner membrane ABC transporter permease protein YdcV
			hemA	Glutamyl-tRNA reductase
			group_507	S-methyl-5'-thioinosine phosphorylase
			group_1354	heat shock protein GrpE
			iaaM	Tryptophan 2-monooxygenase
			group_400	DNA polymerase III subunit epsilon
			group_1777	hypothetical protein
			dgt	Deoxyguanosinetriphosphate triphosphohydrolase
			hisA	1-(5-phosphoribosyl)-5-[(5-phosphoribosylamino)methylideneamino] imidazole-4-carboxamide isomerase
			nhaP2	K( )/H( ) antiporter NhaP2
			gabD	Succinate-semialdehyde dehydrogenase [NADP( )]
			rubA1	Rubredoxin-1
			aldB	Aldehyde dehydrogenase B
			group_2166	hypothetical protein
			fabG_4	3-oxoacyl-[acyl-carrier-protein] reductase FabG
			group_2384	Dna-J like membrane chaperone protein
			mntB	Manganese transport system membrane protein MntB
			flgC	Flagellar basal-body rod protein FlgC
			priA	Primosomal protein N'
			cysW_1	Sulfate transport system permease protein CysW
			pstB_2	Phosphate import ATP-binding protein PstB
			rplU	50S ribosomal protein L21
			mutM	Formamidopyrimidine-DNA glycosylase
			group_1092	hypothetical protein
			glyQ	Glycine--tRNA ligase alpha subunit
			folB	Dihydroneopterin aldolase
			obg	GTPase Obg
			group_2268	MbtH-like protein
			rhlE_2	ATP-dependent RNA helicase RhlE
			fur	Ferric uptake regulation protein
			group_2495	hypothetical protein
			ntrC	Nitrogen assimilation regulatory protein
			zapA	Cell division protein ZapA
			gltP	Proton glutamate symport protein
			msuD_3	Methanesulfonate monooxygenase
			opuBB_1	Choline transport system permease protein OpuBB
			epsE_1	Type II secretion system protein E
Shell genes (15-95%)	CC1582 CDRTc14 DSM_6694 ICMP2848 ICMP_13104 ICMP_2848 LMCA8 TA043	6	group_3541	L-arabinose transporter permease protein
			group_1516	D-allose transporter subunit
			group_1520	Adenine deaminase
			chaA	Sodium/proton antiporter ChaA
			group_1515	Methylmalonate-semialdehyde dehydrogenase [acylating]
			fecC	Fe(3 ) dicitrate transport system permease protein FecC
	CC1582 CDRTc14 DSM_6694 ICMP2848 ICMP_13104 ICMP_2848 LMCA8 UASWS0038	2	capB_2	Cold shock protein CapB
			hupB_2	DNA-binding protein HU-beta
	CC1582 CDRTc14 DSM_6694 ICMP2848 ICMP_13104 ICMP_2848 TA043 UASWS0038	4	rseP_1	Regulator of sigma-E protease RseP
			rpoC	DNA-directed RNA polymerase subunit beta'
			leuB	3-isopropylmalate dehydrogenase
			group_1670	3-oxoacyl-[acyl-carrier-protein] reductase FabG
	CC1582 CDRTc14 DSM_6694 ICMP2848 ICMP_13104 LMCA8 TA043 UASWS0038	1	rpmC	50S ribosomal protein L29
	CC1582 CDRTc14 DSM_6694 ICMP2848 ICMP_2848 LMCA8 TA043 UASWS0038	3315	murE	UDP-N-acetylmuramoyl-L-alanyl-D-glutamate--2,6-diaminopimelate ligase
			queA	S-adenosylmethionine:tRNA ribosyltransferase-isomerase
			mcpS_3	Methyl-accepting chemotaxis protein McpS
			yqgF	Putative Holliday junction resolvase
			group_451	hypothetical protein
			fruA	PTS system fructose-specific EIIBC component
			yceD_2	General stress protein 16U
			group_942	WbqC-like protein family protein
			cefD	Isopenicillin N epimerase
			group_4271	TDP-fucosamine acetyltransferase
			dapD	2,3,4,5-tetrahydropyridine-2,6-dicarboxylate N-succinyltransferase
			dmlR_5	HTH-type transcriptional regulator DmlR
			tsaB	tRNA threonylcarbamoyladenosine biosynthesis protein TsaB
			mtnD	Acireductone dioxygenase
			group_4028	WbqC-like protein family protein
			tyrR_1	Transcriptional regulatory protein TyrR
			group_5171	hypothetical protein
			group_1263	hypothetical protein
			group_4263	HTH-type transcriptional regulator RutR
			yofA_2	HTH-type transcriptional regulator YofA
			group_4064	hypothetical protein
			group_3505	Putative ammonia monooxygenase
			cat_2	Chloramphenicol acetyltransferase
			group_2573	hypothetical protein
			group_3461	efflux system membrane protein
			yeiG	S-formylglutathione hydrolase YeiG
			hutI	Imidazolonepropionase
			rbsD	D-ribose pyranase
			fecI_3	putative RNA polymerase sigma factor FecI
			group_3664	hypothetical protein
			blc	Outer membrane lipoprotein Blc precursor
			prkC	Serine/threonine-protein kinase PrkC
			group_124	NmrA-like family protein
			gstB_1	Glutathione S-transferase GstB
			gbuC_2	Glycine betaine/carnitine transport binding protein GbuC precursor
			bdlA_4	Biofilm dispersion protein BdlA
			rpoE_2	ECF RNA polymerase sigma-E factor
			cyoD_1	Cytochrome bo(3) ubiquinol oxidase subunit 4
			tcdA	tRNA threonylcarbamoyladenosine dehydratase
			group_4183	esterase YqiA
			xerD	Tyrosine recombinase XerD
			zraR_9	Transcriptional regulatory protein ZraR
			fliQ_2	Flagellar biosynthetic protein FliQ
			rhtC_1	Threonine efflux protein
			group_5349	hypothetical protein
			group_4058	hypothetical protein
			group_3308	hypothetical protein
			group_447	ATPase involved in DNA repair
			group_3630	Methionine import ATP-binding protein MetN
			lpxB	Lipid-A-disaccharide synthase
			group_3237	hypothetical protein
			tsaM1	Toluene-4-sulfonate monooxygenase system iron-sulfur subunit TsaM1
			opuCC	Glycine betaine/carnitine/choline-binding protein OpuCC precursor
			group_3218	D-arabinose 5-phosphate isomerase
			group_673	transport protein TonB
			ccpA	Catabolite control protein A
			group_2302	hypothetical protein
			group_2215	SH3 domain-containing protein
			serB_4	haloacid dehalogenase-like hydrolase
			group_5321	Putative HTH-type transcriptional regulator/MT0914
			group_1061	hypothetical protein
			btuB_1	Vitamin B12 transporter BtuB
			group_3736	HrpF protein
			ltaS2	Lipoteichoic acid synthase 2
			lnt	Apolipoprotein N-acyltransferase
			topB	DNA topoisomerase 3
			group_4276	Biopolymer transport protein ExbB
			group_2841	cobalamin biosynthesis protein
			uvrD_2	DNA helicase II
			yhdN_2	General stress protein 69
			bicA_2	Bicarbonate transporter BicA
			group_5667	HTH-type transcriptional regulator LeuO
			group_2171	Oligopeptide transport ATP-binding protein OppD
			group_2165	DNA polymerase IV
			msrA	Peptide methionine sulfoxide reductase MsrA
			group_1815	Arylesterase
			bchI_2	Magnesium-chelatase 38 kDa subunit
			pupB	Ferric-pseudobactin BN7/BN8 receptor precursor
			group_1100	2-oxoglutaramate amidase
			cobJ	Precorrin-3B C(17)-methyltransferase
			group_5402	Protein-glutamine gamma-glutamyltransferase
			group_3953	holin-like protein
			pfeS	Sensor protein PfeS
			phrB	Deoxyribodipyrimidine photo-lyase
			aruI	putative 2-ketoarginine decarboxylase AruI
			ctaE	Cytochrome c oxidase subunit 3
			senX3	sensory histidine kinase CreC
			yojI	ABC transporter ATP-binding protein YojI
			group_5102	Transcriptional regulatory protein ZraR
			group_2946	Antibiotic biosynthesis monooxygenase
			bbsF_2	Succinyl-CoA:(R)-benzylsuccinate CoA-transferase subunit BbsF
			group_4047	SdiA-regulated
			rutF	FMN reductase (NADH) RutF
			group_4432	Putative polyhydroxyalkanoic acid system protein (PHA_gran_rgn)
			eutC	Ethanolamine ammonia-lyase light chain
			group_1934	hypothetical protein
			group_3383	Magnesium transporter MgtE
			pleC_2	Non-motile and phage-resistance protein
			rcsB	Transcriptional regulatory protein RcsB
			rpiA	Ribose-5-phosphate isomerase A
			group_3686	putative multidrug resistance protein EmrY
			group_4938	putative transporter YfdV
			yvaA	putative oxidoreductase YvaA
			crtI	Phytoene desaturase (lycopene-forming)
			group_3946	hypothetical protein
			pstC_1	Phosphate transport system permease protein PstC
			rpoS	RNA polymerase sigma factor RpoS
			stiP	Cysteine protease StiP precursor
			rnfB	Electron transport complex protein rnfB
			group_414	Phytochrome-like protein cph2
			group_2428	hypothetical protein
			rpoZ	DNA-directed RNA polymerase subunit omega
			astB	N-succinylarginine dihydrolase
			tesB_1	Acyl-CoA thioesterase 2
			group_165	hypothetical protein
			ccmA	Cytochrome c biogenesis ATP-binding export protein CcmA
			pdxA1	4-hydroxythreonine-4-phosphate dehydrogenase 1
			bdcA	Cyclic-di-GMP-binding biofilm dispersal mediator protein
			mntH_2	Divalent metal cation transporter MntH
			fadD_2	Long-chain-fatty-acid--CoA ligase
			group_2096	hypothetical protein
			group_4426	16S ribosomal RNA methyltransferase RsmE
			nhaP_2	K( )/H( ) antiporter NhaP
			group_4974	hypothetical protein
			cobS	Cobalamin synthase
			hemC	Porphobilinogen deaminase
			iolT	Major myo-inositol transporter IolT
			yciC_2	Putative metal chaperone YciC
			pyrF	Orotidine 5'-phosphate decarboxylase
			group_4736	PilZ domain protein
			group_2928	Flagellin N-methylase
			group_3595	hypothetical protein
			group_931	hypothetical protein
			fieF	Ferrous-iron efflux pump FieF
			epsE_3	Putative glycosyltransferase EpsE
			group_3699	hypothetical protein
			gntR_1	HTH-type transcriptional regulator GntR
			emrY_3	putative multidrug resistance protein EmrY
			yacG	DNA gyrase inhibitor YacG
			group_3061	hypothetical protein
			yecS_4	Inner membrane amino-acid ABC transporter permease protein YecS
			group_187	hypothetical protein
			aam_1	Acylamidase
			ptpA	Prolyl tripeptidyl peptidase precursor
			acuI	Acrylyl-CoA reductase AcuI
			group_97	hypothetical protein
			hcrB_4	4-hydroxybenzoyl-CoA reductase subunit beta
			group_1658	Mig-14
			group_750	Dipeptide transport system permease protein DppB
			group_5317	hypothetical protein
			group_2326	3-oxoacyl-[acyl-carrier-protein] reductase FabG
			iolG_2	Inositol 2-dehydrogenase
			group_1085	Cysteine/O-acetylserine efflux protein
			yedZ	Sulfoxide reductase heme-binding subunit YedZ
			tadA_1	tRNA-specific adenosine deaminase
			tpx	Thiol peroxidase
			araF	L-arabinose-binding periplasmic protein precursor
			group_233	Bacterial type II secretion system protein I/J
			group_2454	Tripartite ATP-independent periplasmic transporters, DctQ component
			crtB	All-trans-phytoene synthase/15-cis-phytoene synthase
			novR_1	Decarboxylase NovR
			group_4409	Chaperone protein ClpB
			group_2664	cell division protein DedD
			group_2619	Na /Pi-cotransporter
			group_4444	hypothetical protein
			yitJ	Bifunctional homocysteine S-methyltransferase/5,10-methylenetetrahydrofolate reductase
			group_4756	Cobalt-zinc-cadmium resistance protein CzcA
			puuR_1	HTH-type transcriptional regulator PuuR
			phnR	Putative transcriptional regulator of 2-aminoethylphosphonate degradation operons
			glk	Glucokinase
			group_5065	hypothetical protein
			opgH	Glucans biosynthesis glucosyltransferase H
			novR_2	Decarboxylase NovR
			metE	5-methyltetrahydropteroyltriglutamate--homocysteine methyltransferase
			ogt_2	methylated-DNA--protein-cysteine methyltransferase
			gno	Gluconate 5-dehydrogenase
			group_1330	hypothetical protein
			group_4575	Natural resistance-associated macrophage protein
			guaA_1	GMP synthase [glutamine-hydrolyzing]
			yqjG	Glutathionyl-hydroquinone reductase YqjG
			group_904	Heme oxygenase
			rsmC	Ribosomal RNA small subunit methyltransferase C
			lgrB_3	Linear gramicidin synthase subunit B
			ytpA_2	Phospholipase YtpA
			znuA	High-affinity zinc uptake system protein ZnuA precursor
			cmpR_2	HTH-type transcriptional activator CmpR
			group_68	Nitronate monooxygenase
			cph2_10	Phytochrome-like protein cph2
			group_1258	Thermostable monoacylglycerol lipase
			cysW_2	Sulfate transport system permease protein CysW
			bphP_1	Bacteriophytochrome
			kaiC	Circadian clock protein kinase KaiC
			group_2503	Cystine-binding periplasmic protein precursor
			rutB_3	Peroxyureidoacrylate/ureidoacrylate amidohydrolase RutB
			pfyP	Blue-light photoreceptor
			group_3704	potassium-tellurite ethidium and proflavin transporter
			ssuA_6	Putative aliphatic sulfonates-binding protein precursor
			group_1962	hypothetical protein
			cyoB_1	Cytochrome bo(3) ubiquinol oxidase subunit 1
			group_3589	hypothetical protein
			group_5388	hypothetical protein
			nemA_3	N-ethylmaleimide reductase
			slyA_2	Transcriptional regulator SlyA
			corA_1	Magnesium transport protein CorA
			group_4744	Calcium/calmodulin dependent protein kinase II Association
			group_4711	hypothetical protein
			trmK	tRNA (adenine(22)-N(1))-methyltransferase
			bcp	Putative peroxiredoxin bcp
			yrbG	Inner membrane protein YrbG
			ntaA	Nitrilotriacetate monooxygenase component A
			tatA	Sec-independent protein translocase protein TatA
			pasI	Persistence and stress-resistance antitoxin PasI
			ptrA_1	Protease 3 precursor
			echA8_2	putative enoyl-CoA hydratase echA8
			sauU	putative sulfoacetate transporter SauU
			group_4840	Tripartite tricarboxylate transporter TctA family protein
			group_1878	hypothetical protein
			ttr	Acetyltransferase
			group_4847	hypothetical protein
			group_676	hypothetical protein
			hipA	Serine/threonine-protein kinase HipA
			ecpD_2	Chaperone protein EcpD precursor
			group_3033	DTW domain protein
			group_85	von Willebrand factor type A domain protein
			argB	Acetylglutamate kinase
			prmA_2	Ribosomal protein L11 methyltransferase
			group_4041	Putative aliphatic sulfonates-binding protein precursor
			group_2530	hypothetical protein
			dinF	DNA-damage-inducible protein F
			group_3765	General stress protein 69
			fliR	Flagellar biosynthetic protein FliR
			estB_1	Carboxylesterase 2
			iucA	N(2)-citryl-N(6)-acetyl-N(6)-hydroxylysine synthase
			gntK	Thermoresistant gluconokinase
			hmgA	Homogentisate 1,2-dioxygenase
			group_3624	hypothetical protein
			group_1280	Pyridoxamine 5'-phosphate oxidase
			group_2811	hypothetical protein
			group_938	Manganese containing catalase
			hemX	Putative uroporphyrinogen-III C-methyltransferase
			group_4646	FlgN protein
			glnT	Glutamine synthetase 3
			group_3116	Aliphatic amidase expression-regulating protein
			group_920	hypothetical protein
			group_822	short chain dehydrogenase
			ydcR	putative HTH-type transcriptional regulator YdcR
			hcaR_1	Hca operon transcriptional activator
			group_3612	OPT oligopeptide transporter protein
			group_638	putative glutamate synthase subunit beta
			group_5183	putative oxidoreductase
			group_3976	UDP-glucose 4-epimerase
			group_4080	hypothetical protein
			oprM_2	Outer membrane protein OprM precursor
			xyl3A_3	Xylan 1,4-beta-xylosidase precursor
			group_3413	hypothetical protein
			yabJ_1	Enamine/imine deaminase
			narL	putative transcriptional regulatory protein NarL
			ywnH	Putative phosphinothricin acetyltransferase YwnH
			yycJ	Putative metallo-hydrolase YycJ
			group_1613	hypothetical protein
			group_4724	Cytochrome c2 precursor
			group_579	hypothetical protein
			group_2180	Acetyltransferase (GNAT) family protein
			group_130	hypothetical protein
			group_3933	Putative conjugal transfer protein/MT3759
			group_2529	Acetyltransferase (GNAT) family protein
			yihG_2	putative acyltransferase YihG
			dauA	C4-dicarboxylic acid transporter DauA
			group_2580	putative oxidoreductase
			kdpD	Sensor protein KdpD
			group_1209	Cellobiose 2-epimerase
			dmlR_7	HTH-type transcriptional regulator DmlR
			cusC	Cation efflux system protein CusC precursor
			group_3259	Tim44-like domain protein
			yiaJ	HTH-type transcriptional regulator YiaJ
			ynfM	Inner membrane transport protein YnfM
			hemH	Ferrochelatase
			cdsA_1	Phosphatidate cytidylyltransferase
			group_429	hypothetical protein
			elbB	Enhancing lycopene biosynthesis protein 2
			group_548	hypothetical protein
			group_4167	putative hydrolase
			group_3731	hypothetical protein
			bioD1	ATP-dependent dethiobiotin synthetase BioD 1
			yadH	Inner membrane transport permease YadH
			group_3091	Methyl-accepting chemotaxis protein PctC
			group_4698	MarR family protein
			group_1629	hypothetical protein
			outD	Type II secretion system protein D precursor
			ppsC	Phthiocerol synthesis polyketide synthase type I PpsC
			ttgC	putative efflux pump outer membrane protein TtgC precursor
			gpr_3	L-glyceraldehyde 3-phosphate reductase
			group_253	hypothetical protein
			iolC	5-dehydro-2-deoxygluconokinase
			group_4684	Ubp3 associated protein Bre5
			ratA	Ribosome association toxin RatA
			yscU_2	Yop proteins translocation protein U
			group_2101	hypothetical protein
			bchI_1	Magnesium-chelatase 38 kDa subunit
			group_4102	4-hydroxybenzoyl-CoA reductase subunit beta
			group_5288	5'-nucleotidase
			group_3415	von Willebrand factor type A domain protein
			gabT	4-aminobutyrate aminotransferase GabT
			group_1672	Anti-sigma-K factor rskA
			sdaC	Serine transporter
			group_2189	hypothetical protein
			group_1018	NAD-dependent protein deacylase
			group_617	NADP oxidoreductase coenzyme F420-dependent
			cspA_1	Major cold shock protein CspA
			group_440	Pathogenicity factor
			modA	Molybdate-binding periplasmic protein precursor
			dsrE	Putative sulfurtransferase DsrE
			group_694	hypothetical protein
			group_3604	hypothetical protein
			ybaK	Cys-tRNA(Pro)/Cys-tRNA(Cys) deacylase YbaK
			cheB_2	Chemotaxis response regulator protein-glutamate methylesterase
			group_129	HTH-type transcriptional regulator CdhR
			bioF	8-amino-7-oxononanoate synthase
			tmoT	Response regulator protein TmoT
			hrpZ	Harpin HrpZ
			group_2952	tetratricopeptide repeat protein
			dan	D-aminoacylase
			group_5298	hypothetical protein
			group_1589	hypothetical protein
			group_724	Alpha/beta hydrolase family protein
			group_5315	hypothetical protein
			group_4998	Succinylglutamate desuccinylase / Aspartoacylase family protein
			group_479	hypothetical protein
			group_4753	MAPEG family protein
			rnk	Regulator of nucleoside diphosphate kinase
			group_4325	hypothetical protein
			hbpA_1	Heme-binding protein A precursor
			group_3491	hypothetical protein
			group_4032	Polysaccharide biosynthesis/export protein
			gltR_2	HTH-type transcriptional regulator GltR
			cbpA	Curved DNA-binding protein
			proX_2	Glycine betaine-binding periplasmic protein precursor
			livJ	Leu/Ile/Val/Thr-binding protein precursor
			prtS	Protease PrtS precursor
			group_523	Intracellular multiplication and human macrophage-killing
			mepS	Murein DD-endopeptidase MepS/Murein LD-carboxypeptidase precursor
			group_865	Heterokaryon incompatibility protein Het-C
			fadL_2	Long-chain fatty acid transport protein precursor
			eptA	Phosphoethanolamine transferase EptA
			group_3472	hypothetical protein
			group_4148	hypothetical protein
			group_4015	hypothetical protein
			wcaJ_2	UDP-glucose:undecaprenyl-phosphate glucose-1-phosphate transferase
			group_1917	corrinoid ABC transporter substrate-binding protein
			tsaA_1	putative peroxiredoxin
			kinE_1	Sporulation kinase E
			cysW_3	Sulfate transport system permease protein CysW
			dctD_4	C4-dicarboxylate transport transcriptional regulatory protein DctD
			hemN_2	Oxygen-independent coproporphyrinogen-III oxidase 1
			group_3393	UDP-2,3-diacylglucosamine hydrolase
			group_3949	3-methyladenine DNA glycosylase
			group_5098	DNA protection during starvation protein 2
			nudJ_2	Phosphatase NudJ
			rlmI_2	Ribosomal RNA large subunit methyltransferase I
			vfr	Cyclic AMP receptor-like protein
			mglA_1	Galactose/methyl galactoside import ATP-binding protein MglA
			group_4852	hypothetical protein
			group_2833	hypothetical protein
			group_1679	N-formylglutamate amidohydrolase
			group_3561	hypothetical protein
			rny	Ribonuclease Y
			group_2935	hypothetical protein
			shlB	Hemolysin transporter protein ShlB precursor
			group_3239	hypothetical protein
			group_3181	hypothetical protein
			group_3406	hypothetical protein
			cph2_3	Phytochrome-like protein cph2
			group_82	fec operon regulator FecR
			pcaH	Protocatechuate 3,4-dioxygenase beta chain
			group_711	Cupin domain protein
			group_4875	TM2 domain protein
			ddl	D-alanine--D-alanine ligase
			flgD	Basal-body rod modification protein FlgD
			group_3021	hypothetical protein
			group_1455	RlpA-like protein precursor
			cmpD_2	Bicarbonate transport ATP-binding protein CmpD
			group_5411	major facilitator superfamily transporter
			dmlR_12	HTH-type transcriptional regulator DmlR
			group_2128	GTP-binding protein Der
			lppL	Lipopeptide precursor
			group_3849	glutathionine S-transferase
			nodD2_3	Nodulation protein D 2
			tolC_2	Outer membrane protein TolC precursor
			lipL	Octanoyl-[GcvH]:protein N-octanoyltransferase
			uao	Uric acid degradation bifunctional protein
			group_1694	hypothetical protein
			mutT	8-oxo-dGTP diphosphatase
			group_316	hypothetical protein
			group_4439	hypothetical protein
			murF	UDP-N-acetylmuramoyl-tripeptide--D-alanyl-D-alanine ligase
			pvdA	L-ornithine 5-monooxygenase
			group_2176	Antibiotic biosynthesis monooxygenase
			group_5054	hypothetical protein
			group_227	hypothetical protein
			glbN	Group 1 truncated hemoglobin GlbN
			rfaH	Transcription antitermination protein RfaH
			group_681	DSBA-like thioredoxin domain protein
			group_4956	hypothetical protein
			bepE_1	Efflux pump membrane transporter BepE
			group_2021	EVE domain protein
			group_2254	Bacteriophytochrome
			barA_1	Signal transduction histidine-protein kinase BarA
			ppiA	Peptidyl-prolyl cis-trans isomerase A precursor
			mlaA_1	putative phospholipid-binding lipoprotein MlaA precursor
			ycf3	Photosystem I assembly protein Ycf3
			dmlR_22	HTH-type transcriptional regulator DmlR
			group_4981	Blue-light-activated protein
			fadE	Acyl-coenzyme A dehydrogenase
			group_3524	putative aminodeoxychorismate lyase
			yliI	Soluble aldose sugar dehydrogenase YliI precursor
			group_2964	Magnesium and cobalt efflux protein CorC
			dctD_3	C4-dicarboxylate transport transcriptional regulatory protein DctD
			group_4374	Papain family cysteine protease
			pyrG_1	CTP synthase
			creD	Inner membrane protein CreD
			fadH	2,4-dienoyl-CoA reductase [NADPH]
			alyA_1	Alginate lyase precursor
			dnaX	DNA polymerase III subunit tau
			nhaA_1	Na( )/H( ) antiporter NhaA
			btuB_5	Vitamin B12 transporter BtuB precursor
			swrC	Swarming motility protein SwrC
			group_1783	hypothetical protein
			group_3906	hypothetical protein
			group_4667	flagellar assembly protein H
			dmoA_1	Dimethyl-sulfide monooxygenase
			amiD	N-acetylmuramoyl-L-alanine amidase AmiD precursor
			group_657	hypothetical protein
			ykuI	putative EAL-domain containing protein YkuI
			exbD_6	Biopolymer transport protein ExbD
			group_4718	hypothetical protein
			trxA_1	Thioredoxin-1
			yqjI	Transcriptional regulator YqjI
			tld	GDP-6-deoxy-D-talose 4-dehydrogenase
			cmpB_2	Bicarbonate transport system permease protein CmpB
			group_5347	SnoaL-like domain protein
			recC	RecBCD enzyme subunit RecC
			group_1725	hypothetical protein
			group_3235	hypothetical protein
			group_2137	putative hydrolase
			group_1627	hypothetical protein
			bdlA_2	Biofilm dispersion protein BdlA
			group_1912	PAP2 superfamily protein
			group_4849	hypothetical protein
			group_793	hypothetical protein
			group_3530	hypothetical protein
			group_695	Chitinase class I
			bvgA_1	Virulence factors putative positive transcription regulator BvgA
			hutH_2	Histidine ammonia-lyase
			lptB_4	Lipopolysaccharide export system ATP-binding protein LptB
			citN_2	Citrate transporter
			group_3439	hypothetical protein
			comC	(2R)-3-sulfolactate dehydrogenase (NADP( ))
			yfiZ	putative siderophore transport system permease protein YfiZ precursor
			sulD	Bifunctional folate synthesis protein
			fabH_2	3-oxoacyl-[acyl-carrier-protein] synthase 3
			group_5176	hypothetical protein
			aprA	Serralysin precursor
			brnQ	Branched-chain amino acid transport system 2 carrier protein
			group_5220	hypothetical protein
			group_4003	hypothetical protein
			tamA	Translocation and assembly module TamA precursor
			group_564	Acyltransferase family protein
			rbsA_2	Ribose import ATP-binding protein RbsA
			ald	3-succinoylsemialdehyde-pyridine dehydrogenase
			group_766	Serine acetyltransferase
			group_4209	putative oxidoreductase
			hisH1	Imidazole glycerol phosphate synthase subunit HisH 1
			ubiE_1	Ubiquinone/menaquinone biosynthesis C-methyltransferase UbiE
			ydbC	Putative oxidoreductase YdbC
			namA_2	NADPH dehydrogenase
			lutR_4	HTH-type transcriptional regulator LutR
			kinB	Alginate biosynthesis sensor protein KinB
			mutY	A/G-specific adenine glycosylase
			potF_2	Putrescine-binding periplasmic protein precursor
			loiP	Metalloprotease LoiP precursor
			inhA	Isonitrile hydratase
			mcbR_1	HTH-type transcriptional regulator McbR
			group_191	precorrin 6A synthase
			cdaR	Carbohydrate diacid regulator
			grsB	Gramicidin S synthase 2
			group_4292	hypothetical protein
			rbsK	Ribokinase
			gloA	Lactoylglutathione lyase
			yahK	Aldehyde reductase YahK
			prsD	Type I secretion system ATP-binding protein PrsD
			accA1_1	Acetyl-/propionyl-coenzyme A carboxylase alpha chain
			group_3263	hypothetical protein
			group_1488	hypothetical protein
			folP	Dihydropteroate synthase
			mexA_2	Multidrug resistance protein MexA precursor
			group_739	putative membrane protein
			motB_2	Motility protein B
			group_4722	EthD protein
			fliU	Flagellar biosynthetic protein FliU
			potD_2	Spermidine/putrescine-binding periplasmic protein precursor
			purF_2	Amidophosphoribosyltransferase precursor
			fadK	Short-chain-fatty-acid--CoA ligase
			group_1379	hypothetical protein
			group_2571	Spermidine/putrescine import ATP-binding protein PotA
			group_5231	hypothetical protein
			hsaB_1	Flavin-dependent monooxygenase, reductase subunit HsaB
			fas2	Ferredoxin fas2
			psd	Phosphatidylserine decarboxylase proenzyme
			group_2972	NADPH dehydrogenase
			opuD	Glycine betaine transporter OpuD
			msrC	Free methionine-R-sulfoxide reductase
			group_1110	hypothetical protein
			mtnB	Methylthioribulose-1-phosphate dehydratase
			metN_1	Methionine import ATP-binding protein MetN
			group_854	Peptidase propeptide and YPEB domain protein
			group_3999	hypothetical protein
			tpm	Thiopurine S-methyltransferase
			typA	GTP-binding protein TypA/BipA
			group_3587	putative glycosyl transferase
			msbA_2	Lipid A export ATP-binding/permease protein MsbA
			group_2513	Pectate lyase
			group_1863	P-aminobenzoate N-oxygenase AurF
			mlr_3	4-methylaminobutanoate oxidase (formaldehyde-forming)
			group_5354	bacteriophage N4 receptor, outer membrane subunit
			yedW	putative transcriptional regulatory protein YedW
			ligA	DNA ligase
			phbC_2	Poly-beta-hydroxybutyrate polymerase
			group_4815	hypothetical protein
			fecI_5	putative RNA polymerase sigma factor FecI
			zraR_7	Transcriptional regulatory protein ZraR
			ftsX	Cell division protein FtsX
			lolB	Outer-membrane lipoprotein LolB precursor
			xpt	Xanthine phosphoribosyltransferase
			panD	Aspartate 1-decarboxylase precursor
			group_114	Phosphotransferase enzyme family protein
			copB	Copper resistance protein B precursor
			group_1403	SCP-2 sterol transfer family protein
			proP_5	Proline/betaine transporter
			group_3243	Murein DD-endopeptidase MepM
			group_2563	hypothetical protein
			group_1417	EamA-like transporter family protein
			glcB_1	Malate synthase G
			entS	Enterobactin exporter EntS
			group_5344	hypothetical protein
			group_604	leucine/isoleucine/valine transporter permease subunit
			cc4	Cytochrome c4 precursor
			group_180	hypothetical protein
			group_554	5'-nucleotidase
			mlaE	putative phospholipid ABC transporter permease protein MlaE
			group_4623	Chemotaxis protein CheA
			gph_2	Phosphoglycolate phosphatase
			yhjE	Inner membrane metabolite transport protein YhjE
			group_721	Bacterial extracellular solute-binding proteins, family 3
			group_5193	Putative tartrate transporter
			cph2_12	Phytochrome-like protein cph2
			group_11016	Hexuronate transporter
			sasA	Adaptive-response sensory-kinase SasA
			phnK	Putative phosphonates utilization ATP-binding protein PhnK
			nlpD	Murein hydrolase activator NlpD precursor
			group_1534	hypothetical protein
			group_5089	Purine-binding protein precursor
			group_3912	hypothetical protein
			cysA_2	Sulfate/thiosulfate import ATP-binding protein CysA
			group_5310	hypothetical protein
			yodF	putative symporter YodF
			rfbV	Abequosyltransferase RfbV
			group_1468	Glycosyl transferases group 1
			group_3576	Putative metal chaperone YciC
			group_3164	Methanesulfonate monooxygenase
			apt	Adenine phosphoribosyltransferase
			tcyC_2	L-cystine import ATP-binding protein TcyC
			fabG_12	3-oxoacyl-[acyl-carrier-protein] reductase FabG
			group_4713	hypothetical protein
			group_1406	hypothetical protein
			hrpB_1	ATP-dependent RNA helicase HrpB
			glnD	Bifunctional uridylyltransferase/uridylyl-removing enzyme
			pchR	transcriptional regulator EutR
			group_1747	hypothetical protein
			efe_2	2-oxoglutarate-dependent ethylene/succinate-forming enzyme
			group_1631	hypothetical protein
			cheR_2	Chemotaxis protein methyltransferase
			tusE	Sulfurtransferase TusE
			group_4957	hypothetical protein
			ycnE	Putative monooxygenase YcnE
			group_4327	hypothetical protein
			cheV_3	Chemotaxis protein CheV
			group_395	hypothetical protein
			group_732	hypothetical protein
			puuD	Gamma-glutamyl-gamma-aminobutyrate hydrolase PuuD
			occM_1	Octopine transport system permease protein OccM
			group_419	OpgC protein
			group_3135	hypothetical protein
			cpdA_2	3',5'-cyclic adenosine monophosphate phosphodiesterase CpdA
			group_4261	hypothetical protein
			ssuA_4	Putative aliphatic sulfonates-binding protein precursor
			group_3640	hypothetical protein
			group_5327	Tartrate dehydrogenase/decarboxylase
			group_151	Chromosome partition protein Smc
			iucC_1	Aerobactin synthase
			group_4928	peptidase PmbA
			group_701	hypothetical protein
			yecS_2	Inner membrane amino-acid ABC transporter permease protein YecS
			petA	Ubiquinol-cytochrome c reductase iron-sulfur subunit
			fliN_2	Flagellar motor switch protein FliN
			pucB	Purine catabolism protein PucB
			group_871	hypothetical protein
			glgX	Glycogen debranching enzyme
			ibpA	Small heat shock protein IbpA
			ftsQ	Cell division protein FtsQ
			zupT_2	Zinc transporter ZupT
			group_4160	HTH-type transcriptional activator AllS
			hyaD	Hyaluronan synthase
			group_4949	Fatty acid cis/trans isomerase (CTI)
			pepP	Xaa-Pro aminopeptidase
			kce	3-keto-5-aminohexanoate cleavage enzyme
			group_4598	Asp/Glu/Hydantoin racemase
			acuC	Acetoin utilization protein AcuC
			group_3650	hypothetical protein
			group_1038	hypothetical protein
			cobQ	Cobyric acid synthase
			plcB	Phospholipase C 2 precursor
			group_3347	putative ABC transporter-binding protein precursor
			pntA	NAD(P) transhydrogenase subunit alpha
			cph2_9	Phytochrome-like protein cph2
			group_4066	Purine-binding protein precursor
			pobA_1	p-hydroxybenzoate hydroxylase
			tauA	Taurine-binding periplasmic protein precursor
			group_1557	UDP-3-O-[3-hydroxymyristoyl] glucosamine N-acyltransferase
			nepI_1	Purine ribonucleoside efflux pump NepI
			cpxA	Sensor protein CpxA
			group_3102	hypothetical protein
			kipA_1	KipI antagonist
			group_174	Aminomethyltransferase
			pstA_1	Phosphate transport system permease protein PstA
			group_2986	Transglycosylase
			group_272	cystine transporter subunit
			group_1365	hypothetical protein
			group_4842	Tripartite tricarboxylate transporter family receptor
			group_1810	SnoaL-like domain protein
			waaA	3-deoxy-D-manno-octulosonic acid transferase
			group_4185	hypothetical protein
			phnE_1	Phosphate-import permease protein PhnE
			group_99	Thermostable hemolysin
			htrB_3	Serine protease Do-like HtrB
			cysJ_2	Sulfite reductase [NADPH] flavoprotein alpha-component
			aidB	Putative acyl-CoA dehydrogenase AidB
			group_137	hypothetical protein
			group_4096	hypothetical protein
			ywnA	Putative HTH-type transcriptional regulator YwnA
			dac	D-alanyl-D-alanine carboxypeptidase precursor
			group_3455	hypothetical protein
			group_3680	hypothetical protein
			crcB_1	Putative fluoride ion transporter CrcB
			mxiD	Outer membrane protein MxiD precursor
			group_4072	hypothetical protein
			fliK	Flagellar hook-length control protein
			group_3602	site-specific tyrosine recombinase XerD
			atzF_2	Allophanate hydrolase
			group_4202	hypothetical protein
			alkA_1	DNA-3-methyladenine glycosylase 2
			group_190	putative HTH-type transcriptional regulator YjiR
			group_339	hypothetical protein
			fcuA_4	Ferrichrome receptor FcuA precursor
			group_10715	Modulator of FtsH protease HflK
			group_994	Peroxyureidoacrylate/ureidoacrylate amidohydrolase RutB
			group_5271	Cytochrome bo(3) ubiquinol oxidase subunit 3
			nicP_4	Porin-like protein NicP precursor
			group_3979	sn-glycerol-3-phosphate transport system permease protein UgpA
			mcpS_13	Methyl-accepting chemotaxis protein McpS
			rsmJ	Ribosomal RNA small subunit methyltransferase J
			fdhF_1	Formate dehydrogenase H
			trg	Methyl-accepting chemotaxis protein III
			group_4048	SdiA-regulated
			group_4694	sporulation inhibitor KapD
			pucM	5-hydroxyisourate hydrolase
			group_4457	Cupin domain protein
			yihS	putative sugar isomerase YihS
			ttgA	putative efflux pump periplasmic linker TtgA precursor
			group_5196	transcriptional regulator NanR
			group_2933	Putative glycosyltransferase EpsE
			ogt	Methylated-DNA--protein-cysteine methyltransferase
			pyrD	Dihydroorotate dehydrogenase (quinone)
			group_2185	hypothetical protein
			czcD	Cadmium, cobalt and zinc/H( )-K( ) antiporter
			group_3213	lipopolysaccharide exporter periplasmic protein
			fliY_2	Cystine-binding periplasmic protein precursor
			cheY_3	Chemotaxis protein CheY
			proY	Proline-specific permease ProY
			macA_2	Macrolide export protein MacA
			group_3078	hypothetical protein
			ubiB	putative protein kinase UbiB
			group_148	hypothetical protein
			tsaA_3	putative peroxiredoxin
			algX_1	Alginate biosynthesis protein AlgX precursor
			group_726	Glyoxalase-like domain protein
			group_1478	hypothetical protein
			arnB	UDP-4-amino-4-deoxy-L-arabinose--oxoglutarate aminotransferase
			pctA_2	Methyl-accepting chemotaxis protein PctA
			group_1751	Electron transfer flavoprotein domain protein
			group_786	FixH
			trkA	Trk system potassium uptake protein TrkA
			dppA_4	Periplasmic dipeptide transport protein precursor
			yliE	Putative cyclic di-GMP phosphodiesterase YliE
			group_3659	hypothetical protein
			group_1611	hypothetical protein
			mobA	Molybdenum cofactor guanylyltransferase
			czcA_2	Cobalt-zinc-cadmium resistance protein CzcA
			ispD	2-C-methyl-D-erythritol 4-phosphate cytidylyltransferase
			ypjD	Inner membrane protein YpjD
			holC	DNA polymerase III subunit chi
			group_4968	transcriptional regulator BetI
			group_3787	8-oxoguanine deaminase
			yfkM_1	General stress protein 18
			mepM_1	Murein DD-endopeptidase MepM
			group_3200	HTH-type transcriptional regulator CdhR
			group_4675	chemotaxis regulator CheZ
			group_4063	Long-chain-fatty-acid--CoA ligase
			arnT_2	Undecaprenyl phosphate-alpha-4-amino-4-deoxy-L-arabinose arabinosyl transferase
			ydbD_1	putative manganese catalase
			cynR_4	HTH-type transcriptional regulator CynR
			iolD	3D-(3,5/4)-trihydroxycyclohexane-1,2-dione hydrolase
			gdh_2	Glucose 1-dehydrogenase
			mdlY	Glutamyl-tRNA(Gln) amidotransferase subunit A
			ctaC	Cytochrome c oxidase subunit 2 precursor
			dapF	Diaminopimelate epimerase
			ompW	Outer membrane protein W precursor
			csgA_1	C-factor
			group_2818	hypothetical protein
			fliY_1	Cystine-binding periplasmic protein precursor
			group_87	SURF1 family protein
			aaeB_1	p-hydroxybenzoic acid efflux pump subunit AaeB
			ydcO	Inner membrane protein YdcO
			yhhW_2	Quercetin 2,3-dioxygenase
			group_1440	Rhomboid family protein
			zntR	HTH-type transcriptional regulator ZntR
			group_4095	hypothetical protein
			yabI	Inner membrane protein YabI
			dmlR_9	HTH-type transcriptional regulator DmlR
			group_255	fec operon regulator FecR
			ptrA_4	Protease 3 precursor
			irpA	Iron-regulated protein A precursor
			group_4100	Cyclic diguanosine monophosphate-binding protein
			sixA	Phosphohistidine phosphatase SixA
			group_5330	Spermidine/putrescine-binding periplasmic protein precursor
			group_5189	hypothetical protein
			mqo_2	Malate:quinone oxidoreductase
			group_248	hypothetical protein
			hrcN	Type III secretion ATP synthase HrcN
			sfsA	Sugar fermentation stimulation protein A
			nagC_2	N-acetylglucosamine repressor
			gcvA_5	Glycine cleavage system transcriptional activator
			group_277	SMI1 / KNR4 family protein
			ubiG_2	Ubiquinone biosynthesis O-methyltransferase
			pabC	Aminodeoxychorismate lyase
			group_1381	hypothetical protein
			pucD	putative xanthine dehydrogenase subunit D
			group_4680	hypothetical protein
			group_4257	Alpha/beta hydrolase family protein
			pctB_4	Methyl-accepting chemotaxis protein PctB
			dhaL	PTS-dependent dihydroxyacetone kinase, ADP-binding subunit DhaL
			group_2853	putative rhodanese-related sulfurtransferase
			mrpF	Na( )/H( ) antiporter subunit F
			group_5069	hypothetical protein
			group_1781	Bacterial type II secretion system protein F domain protein
			aroF_1	Phospho-2-dehydro-3-deoxyheptonate aldolase, Tyr-sensitive
			group_308	hypothetical protein
			fabB	3-oxoacyl-[acyl-carrier-protein] synthase 1
			group_4393	hypothetical protein
			group_1707	hypothetical protein
			group_1274	Metallo-beta-lactamase superfamily protein
			mcpS_8	Methyl-accepting chemotaxis protein McpS
			group_4190	Pyocin activator protein PrtN
			nth	Endonuclease III
			group_2217	hypothetical protein
			yngG	Hydroxymethylglutaryl-CoA lyase YngG
			prpC	2-methylcitrate synthase
			group_3832	hypothetical protein
			group_232	SnoaL-like domain protein
			group_3904	Flagellin N-methylase
			gltR_4	HTH-type transcriptional regulator GltR
			pncC_1	Nicotinamide-nucleotide amidohydrolase PncC
			phnX	Phosphonoacetaldehyde hydrolase
			group_3138	hypothetical protein
			rnr	Ribonuclease R
			araG_1	Arabinose import ATP-binding protein AraG
			rmuC	DNA recombination protein RmuC
			ybaN_1	Inner membrane protein YbaN
			group_5143	hypothetical protein
			hcrC	4-hydroxybenzoyl-CoA reductase subunit gamma
			proV_1	Glycine betaine/L-proline transport ATP-binding protein ProV
			rhdA	Thiosulfate sulfurtransferase
			ycaD_2	putative MFS-type transporter YcaD
			group_1739	hypothetical protein
			group_4151	Tetratricopeptide repeat protein
			hupB_1	DNA-binding protein HU-beta
			tusB	Protein TusB
			appA_2	Oligopeptide-binding protein AppA precursor
			bepF_1	Efflux pump periplasmic linker BepF
			group_4704	hypothetical protein
			nagC_1	N-acetylglucosamine repressor
			group_221	type III secretion system protein
			rbsR_1	Ribose operon repressor
			group_3761	hypothetical protein
			group_311	hypothetical protein
			group_1595	hypothetical protein
			group_1522	hypothetical protein
			group_4198	Phage late control gene D protein (GPD)
			dsbB	Disulfide bond formation protein B
			fadA	3-ketoacyl-CoA thiolase
			group_4172	Methyl-accepting chemotaxis protein McpS
			yqaB	Fructose-1-phosphate phosphatase YqaB
			rfaC	Lipopolysaccharide heptosyltransferase 1
			rutR_3	HTH-type transcriptional regulator RutR
			ugpC_4	sn-glycerol-3-phosphate import ATP-binding protein UgpC
			yedA	putative inner membrane transporter YedA
			rbsA_4	Ribose import ATP-binding protein RbsA
			gapN	NADP-dependent glyceraldehyde-3-phosphate dehydrogenase
			fixL	Blue-light-activated protein
			rodZ	Cytoskeleton protein RodZ
			group_621	MltA-interacting protein MipA
			envZ_1	Osmolarity sensor protein EnvZ
			group_4417	Flagellin N-methylase
			prmC_2	Release factor glutamine methyltransferase
			group_229	Acetyl-CoA acetyltransferase
			dnaE2	Error-prone DNA polymerase
			ssaV	Secretion system apparatus protein SsaV
			nuoI	NADH-quinone oxidoreductase subunit I
			oppF_1	Oligopeptide transport ATP-binding protein OppF
			sucB	Dihydrolipoyllysine-residue succinyltransferase component of 2-oxoglutarate dehydrogenase complex
			group_889	Polyketide cyclase / dehydrase and lipid transport
			group_4341	hypothetical protein
			group_5040	hypothetical protein
			group_2873	Glucose-1-phosphate thymidylyltransferase 2
			group_1346	hypothetical protein
			tusA_1	Sulfurtransferase TusA
			ivy	Inhibitor of vertebrate lysozyme precursor
			hcaT	putative 3-phenylpropionic acid transporter
			gmr_1	Cyclic di-GMP phosphodiesterase Gmr
			cobB_3	NAD-dependent protein deacetylase
			ssuB_2	Aliphatic sulfonates import ATP-binding protein SsuB
			yfcG_2	Disulfide-bond oxidoreductase YfcG
			group_3391	periplasmic protein
			cmpD_1	Bicarbonate transport ATP-binding protein CmpD
			rlmG	Ribosomal RNA large subunit methyltransferase G
			phnC_1	Glutamine transport ATP-binding protein GlnQ
			pleD_7	Response regulator PleD
			group_4807	AAA-like domain protein
			group_2990	Patatin-like phospholipase
			group_2233	Cbb3-type cytochrome oxidase component FixQ
			folK	2-amino-4-hydroxy-6-hydroxymethyldihydropteridine pyrophosphokinase
			recJ	Single-stranded-DNA-specific exonuclease RecJ
			iclR	Acetate operon repressor
			kdgR_2	Pectin degradation repressor protein KdgR
			hemD	Uroporphyrinogen-III synthase
			group_883	Glutathione-dependent formaldehyde-activating enzyme
			madD	Malonyl-S-ACP:biotin-protein carboxyltransferase MADD
			amiF	Formamidase
			pbpG	D-alanyl-D-alanine endopeptidase precursor
			recX	Regulatory protein RecX
			bcr_1	Bicyclomycin resistance protein
			group_3388	error-prone DNA polymerase
			group_2849	hypothetical protein
			ygcS	Inner membrane metabolite transport protein YgcS
			group_153	hypothetical protein
			group_3971	hypothetical protein
			gnl	Gluconolactonase precursor
			group_4027	Putative tyrosine-protein kinase in cps region
			group_3079	hypothetical protein
			group_2239	hypothetical protein
			rfbB	dTDP-glucose 4,6-dehydratase
			glpD	Aerobic glycerol-3-phosphate dehydrogenase
			zur	Zinc uptake regulation protein
			group_3265	Cyclopropane-fatty-acyl-phospholipid synthase
			mcpS_1	Methyl-accepting chemotaxis protein McpS
			group_827	Calcineurin-like phosphoesterase
			kdsB	3-deoxy-manno-octulosonate cytidylyltransferase
			group_1556	hypothetical protein
			guaD	Guanine deaminase
			ureD_1	Urease accessory protein UreD
			cheB_1	Chemotaxis response regulator protein-glutamate methylesterase
			group_4554	Peptidoglycan-N-acetylglucosamine deacetylase
			group_923	hypothetical protein
			orn	Oligoribonuclease
			mcpS_16	Methyl-accepting chemotaxis protein McpS
			group_4539	hypothetical protein
			azoB_2	NAD(P)H azoreductase
			group_4733	hypothetical protein
			group_86	hypothetical protein
			group_2827	hypothetical protein
			fabD_2	Malonyl CoA-acyl carrier protein transacylase
			group_4925	Methyl-accepting chemotaxis protein McpS
			ydbD_2	putative manganese catalase
			fecI_1	putative RNA polymerase sigma factor FecI
			mutL	DNA mismatch repair protein MutL
			lgrD_2	Linear gramicidin synthase subunit D
			group_877	hypothetical protein
			group_4346	Thioesterase superfamily protein
			epsM	Putative acetyltransferase EpsM
			sohB	putative protease SohB
			group_5163	Spermidine/putrescine import ATP-binding protein PotA
			group_1908	Xanthine dehydrogenase molybdenum-binding subunit
			rmlC	dTDP-4-dehydrorhamnose 3,5-epimerase
			yejB_3	Inner membrane ABC transporter permease protein YejB
			group_1367	hypothetical protein
			ppiC_2	Peptidyl-prolyl cis-trans isomerase C
			group_3466	Putative acetyltransferase
			exuT_3	Hexuronate transporter
			ytfQ_1	ABC transporter periplasmic-binding protein YtfQ precursor
			livH_5	High-affinity branched-chain amino acid transport system permease protein LivH
			tuaD	UDP-glucose 6-dehydrogenase TuaD
			group_93	Alpha/beta hydrolase family protein
			exsA_1	Exoenzyme S synthesis regulatory protein ExsA
			garK	Glycerate 2-kinase
			ohrB	Organic hydroperoxide resistance protein OhrB
			fpr_2	Ferredoxin--NADP reductase
			mdoG	Glucans biosynthesis protein G precursor
			gmd	GDP-mannose 4,6-dehydratase
			bar	Phosphinothricin N-acetyltransferase
			group_2600	hypothetical protein
			dxs_1	1-deoxy-D-xylulose-5-phosphate synthase
			virS_3	HTH-type transcriptional regulator VirS
			group_3120	flagellar biosynthesis protein FliR
			yeaD_1	Putative glucose-6-phosphate 1-epimerase
			group_4877	hypothetical protein
			group_3821	hypothetical protein
			group_4297	hypothetical protein
			group_1745	Enamine/imine deaminase
			group_394	LysM domain/BON superfamily protein
			hsrA	putative transport protein HsrA
			aroA_1	3-phosphoshikimate 1-carboxyvinyltransferase
			group_1928	hypothetical protein
			gstB_4	Glutathione S-transferase GST-6.0
			ybeY	Endoribonuclease YbeY
			birA_2	Bifunctional ligase/repressor BirA
			group_101	hypothetical protein
			group_4228	cellulose synthase regulator protein
			gbh	Guanidinobutyrase
			group_3668	hypothetical protein
[truncated: 9,263 more rows]

## Sheet: Table S11
Regions	Start	Stop	Function	Percent identity	Contig No.
region1	254146	254724	plasmid pRiA4b ORF-3 family protein	0	NODE_13_length_178642_cov_41.4073
region1	256797	257858	DUF1526 domain-containing protein	0	NODE_13_length_178642_cov_41.4073
region1	259547	260620	Phage protein	0	NODE_13_length_178642_cov_41.4073
region2	319766	319915	hypothetical protein	0	NODE_13_length_178642_cov_41.4073
region3	721818	723890	NA	0	NODE_9_length_263096_cov_42.123
region3	724367	724440	DnaJ domain protein	100	NODE_9_length_263096_cov_42.123
region3	724559	725689	hypothetical protein	0	NODE_9_length_263096_cov_42.123
region3	725806	725931	Methyl-accepting chemotaxis protein	99.27	NODE_9_length_263096_cov_42.123
region3	726031	728088	Alpha-L-Rha alpha-1,3-L-rhamnosyltransferase (EC 2.4.1.-)	71.24	NODE_9_length_263096_cov_42.123
region3	728305	729282	Glycosyltransferase	30.39	NODE_9_length_263096_cov_42.123
region3	729555	730961	Glycosyl transferase, group 2 family protein	59.46	NODE_9_length_263096_cov_42.123
region3	731524	733512	Putative sugar translocase in surface polysaccharides biosynthesis	0	NODE_9_length_263096_cov_42.123
region3	733620	734021	Bifunctional acetyl transferase/isomerase	53.49	NODE_9_length_263096_cov_42.123
region3	734029	734979	Glycosyltransferase	30.23	NODE_9_length_263096_cov_42.123
region3	734966	735910	UDP-4-amino-4-deoxy-L-arabinose--oxoglutarate aminotransferase (EC 2.6.1.-)	30.65	NODE_9_length_263096_cov_42.123
region3	735913	737016	FIG00965165: hypothetical protein	0	NODE_9_length_263096_cov_42.123
region3	737031	738959	Glycosyl transferase, group 2 family protein	60.32	NODE_9_length_263096_cov_42.123
region3	738969	743633	Teichoic acid export ATP-binding protein TagH (EC 3.6.3.40)	66.45	NODE_9_length_263096_cov_42.123
region3	743626	744993	O-antigen export system permease protein RfbD	76.38	NODE_9_length_263096_cov_42.123
region3	744983	745798	dTDP-4-dehydrorhamnose 3,5-epimerase (EC 5.1.3.13)	67.96	NODE_9_length_263096_cov_42.123
region4	1111180	1111695	hypothetical protein	0	NODE_2_length_551703_cov_43.489
region4	1111740	1112552	Maebl	0	NODE_2_length_551703_cov_43.489
region4	1112625	1114076	hypothetical protein	0	NODE_2_length_551703_cov_43.489
region4	1114073	1119055	Regulator of nonsense transcripts 1 homolog	0	NODE_2_length_551703_cov_43.489
region5	1157439	1158830	DNA-cytosine methyltransferase	0	NODE_2_length_551703_cov_43.489
region6	1338149	1340080	Pyruvate/2-oxoglutarate dehydrogenase complex, dihydrolipoamide acyltransferase (E2) component, and related enzymes	0	NODE_2_length_551703_cov_43.489
region6	1340624	1341682	hypothetical protein	0	NODE_2_length_551703_cov_43.489
region6	1342725	1343393	Putative cytoplasmic protein	0	NODE_2_length_551703_cov_43.489
region6	1343986	1344135	hypothetical protein	0	NODE_2_length_551703_cov_43.489
region6	1347682	1349214	putative membrane protein	0	NODE_2_length_551703_cov_43.489
region6	1349588	1350979	FIG00959181: hypothetical protein	0	NODE_2_length_551703_cov_43.489
region6	1350976	1351917	FIG00956406: hypothetical protein	0	NODE_2_length_551703_cov_43.489
region6	1351914	1352117	Thiol-disulfide isomerase and thioredoxins	0	NODE_2_length_551703_cov_43.489
region6	1352722	1355592	Internalin H (LPXTG motif)	0	NODE_2_length_551703_cov_43.489
region6	1355592	1356977	Phage T7 exclusion protein	0	NODE_2_length_551703_cov_43.489
region6	1358012	1358302	FIG00960652: hypothetical protein	0	NODE_2_length_551703_cov_43.489
region6	1358308	1360980	Type IV secretory pathway, VirB4 components	0	NODE_2_length_551703_cov_43.489
region6	1361325	1361672	putative lipoprotein	0	NODE_2_length_551703_cov_43.489
region6	1361758	1363245	putative exported protein	0	NODE_2_length_551703_cov_43.489
region6	1363235	1364158	FIG00958851: hypothetical protein	0	NODE_2_length_551703_cov_43.489
region6	1364155	1364592	Possible exported protein	0	NODE_2_length_551703_cov_43.489
region6	1364820	1365212	FIG00953508: hypothetical protein	0	NODE_2_length_551703_cov_43.489
region6	1365228	1365449	hypothetical protein	0	NODE_2_length_551703_cov_43.489
region6	1365613	1365852	hypothetical protein	0	NODE_2_length_551703_cov_43.489
region6	1365849	1366070	Candidate type III effector Hop protein	0	NODE_2_length_551703_cov_43.489
region6	1367491	1369053	unknown, without homologous in databases	0	NODE_2_length_551703_cov_43.489
region6	1369424	1370887	putative DNA helicase	0	NODE_2_length_551703_cov_43.489
region6	1370897	1371646	putative membrane protein	0	NODE_2_length_551703_cov_43.489
region6	1371683	1373584	Type IV secretory pathway, VirD4 components	0	NODE_2_length_551703_cov_43.489
region6	1373854	1374147	FIG00954712: hypothetical protein	0	NODE_2_length_551703_cov_43.489
region6	1374357	1374527	Soluble lytic murein transglycosylase and related regulatory proteins (some contain LysM/invasin domains)	0	NODE_2_length_551703_cov_43.489
region6	1374899	1375390	probable exported protein STY4558	0	NODE_2_length_551703_cov_43.489
region6	1375654	1376355	Methyl-accepting chemotaxis protein	0	NODE_2_length_551703_cov_43.489
region6	1377606	1379864	Superfamily II DNA/RNA helicases, SNF2 family	0	NODE_2_length_551703_cov_43.489
region6	1379961	1381421	FIG023873: Plasmid related protein	0	NODE_2_length_551703_cov_43.489
region6	1381763	1381906	hypothetical protein	0	NODE_2_length_551703_cov_43.489
region6	1381925	1382053	hypothetical protein	0	NODE_2_length_551703_cov_43.489
region6	1383438	1383686	FIG00960315: hypothetical protein	0	NODE_2_length_551703_cov_43.489
region6	1384479	1385033	FIG051360: Periplasmic protein TonB, links inner and outer membranes	0	NODE_2_length_551703_cov_43.489
region6	1387127	1389148	DNA topoisomerase III (EC 5.99.1.2)	61.65	NODE_2_length_551703_cov_43.489
region6	1389593	1392244	protein of unknown function DUF323	0	NODE_2_length_551703_cov_43.489
region6	1392936	1393895	Tyrosine recombinase XerC	32.97	NODE_2_length_551703_cov_43.489
region6	1394018	1394332	hypothetical protein	0	NODE_2_length_551703_cov_43.489
region6	1396847	1397092	hypothetical protein	0	NODE_2_length_551703_cov_43.489
region6	1399570	1399713	hypothetical protein	0	NODE_2_length_551703_cov_43.489
region6	1399911	1400102	hypothetical protein	0	NODE_2_length_551703_cov_43.489
region6	1400638	1400973	FIG032766: hypothetical protein	0	NODE_2_length_551703_cov_43.489
region6	1401156	1401290	hypothetical protein	0	NODE_2_length_551703_cov_43.489
region6	1402351	1403718	Conjugative transfer pilus-tip adhesin protein PilV in PFGI-1-like cluster	0	NODE_2_length_551703_cov_43.489
region6	1403715	1404647	Conjugative transfer ATPase PilU in PFGI-1-like cluster	35.24	NODE_2_length_551703_cov_43.489
region6	1404650	1405171	Conjugative transfer protein PilS in PFGI-1-like cluster	0	NODE_2_length_551703_cov_43.489
region6	1405209	1406300	Conjugative transfer protein PilR in PFGI-1-like cluster	25.94	NODE_2_length_551703_cov_43.489
region6	1406290	1407915	Bundle-forming pilus protein BfpD	40.91	NODE_2_length_551703_cov_43.489
region6	1407912	1408463	Conjugative transfer protein PilP in PFGI-1-like cluster	0	NODE_2_length_551703_cov_43.489
region6	1408504	1409862	Conjugative transfer protein PilO in PFGI-1-like cluster	0	NODE_2_length_551703_cov_43.489
region6	1409864	1411597	Conjugative transfer protein PilN in PFGI-1-like cluster	0	NODE_2_length_551703_cov_43.489
region6	1411600	1412742	Conjugative transfer protein PilL in PFGI-1-like cluster	0	NODE_2_length_551703_cov_43.489
region6	1413326	1415278	DNA/RNA helicase in PFGI-1-like cluster	27.63	NODE_2_length_551703_cov_43.489
region6	1415291	1415737	hypothetical protein	0	NODE_2_length_551703_cov_43.489
region6	1416109	1416798	4-carboxymuconolactone decarboxylase (EC 4.1.1.44)	57.52	NODE_2_length_551703_cov_43.489
region6	1416886	1417869	Aldo-keto reductase	46.67	NODE_2_length_551703_cov_43.489
region6	1417999	1418892	Transcriptional regulator, LysR family	53.04	NODE_2_length_551703_cov_43.489
region6	1419485	1419943	Single-stranded DNA-binding protein in PFGI-1-like cluster	0	NODE_2_length_551703_cov_43.489
region6	1419945	1420373	Integrase regulator R	0	NODE_2_length_551703_cov_43.489
region6	1420517	1421296	FIG141694: hypothetical protein in PFGI-1-like cluster	0	NODE_2_length_551703_cov_43.489
region6	1421740	1423110	FIG141751: hypothetical protein in PFGI-1-like cluster	0	NODE_2_length_551703_cov_43.489
region6	1423110	1423847	FIG004780: hypothetical protein in PFGI-1-like cluster	0	NODE_2_length_551703_cov_43.489
region6	1423884	1425521	Protein with ParB-like nuclease domain in PFGI-1-like cluster	0	NODE_2_length_551703_cov_43.489
region6	1425635	1425898	Alginate biosynthesis transcriptional activator	60.53	NODE_2_length_551703_cov_43.489
region6	1426533	1426667	hypothetical protein	0	NODE_2_length_551703_cov_43.489
region6	1426871	1428220	Replicative DNA helicase (EC 3.6.1.-) in PFGI-1-like cluster	55.98	NODE_2_length_551703_cov_43.489
region6	1428217	1428915	FIG004780: hypothetical protein in PFGI-1-like cluster	0	NODE_2_length_551703_cov_43.489
region6	1429669	1430529	Chromosome partitioning ATPase in PFGI-1-like cluster, ParA-like	27.6	NODE_2_length_551703_cov_43.489
region6	1431127	1431318	Putative amidotransferase	100	NODE_2_length_551703_cov_43.489
region7	1457119	1458522	syc0386_c	0
region7	1459622	1460668	hypothetical protein	0	NODE_2_length_551703_cov_43.489
region7	1461138	1461536	Error-prone, lesion bypass DNA polymerase V (UmuC)	41.46	NODE_2_length_551703_cov_43.489
region7	1461550	1461927	hypothetical protein	0	NODE_2_length_551703_cov_43.489
region7	1462147	1462542	hypothetical protein	0	NODE_2_length_551703_cov_43.489
region8	2059552	2061432	FIG00963107: hypothetical protein	37.41	NODE_1_length_566814_cov_40.5764
region8	2062088	2062540	hypothetical protein	0	NODE_1_length_566814_cov_40.5764
region9	2119057	2120526	integrase family protein	0	NODE_1_length_566814_cov_40.5764
region9	2121613	2121768	hypothetical protein	0	NODE_1_length_566814_cov_40.5764
region9	2122352	2122966	Resolvase	0	NODE_1_length_566814_cov_40.5764
region9	2124672	2124860	hypothetical protein	0	NODE_1_length_566814_cov_40.5764
region9	2127842	2127991	Integrase	0	NODE_1_length_566814_cov_40.5764
region10	2167268	2167549	YafQ toxin protein	0	NODE_1_length_566814_cov_40.5764
region10	2168296	2169603	hypothetical protein APECO1_2271	0	NODE_1_length_566814_cov_40.5764
region11	2705965	2706861	Permease of the drug/metabolite transporter (DMT) superfamily	35.71	NODE_8_length_269274_cov_40.8055
region11	2706893	2707519	Probable nikkomycin biosynthesis protein, carboxylase	0	NODE_8_length_269274_cov_40.8055
region11	2707594	2708850	MFS permease protein	38.62	NODE_8_length_269274_cov_40.8055
region11	2709002	2709457	Transcriptional regulator, HxlR family	0	NODE_8_length_269274_cov_40.8055
region11	2709786	2709989	hypothetical protein	0	NODE_8_length_269274_cov_40.8055
region11	2710565	2710638	putative lipoprotein	0	NODE_8_length_269274_cov_40.8055
region11	2710847	2711596	Hypothetical ABC transport system, periplasmic component	0	NODE_8_length_269274_cov_40.8055
region12	3248726	3256066	Unknown, probable insecticidal toxin	0	NODE_3_length_541860_cov_41.1851
region12	3256165	3257193	Alcohol dehydrogenase (EC 1.1.1.1)	98.82	NODE_3_length_541860_cov_41.1851
region12	3257257	3257412	hypothetical protein	0	NODE_3_length_541860_cov_41.1851
region12	3257512	3258426	Transcriptional regulator MexT	100	NODE_3_length_541860_cov_41.1851
region12	3258870	3258989	hypothetical protein	0	NODE_3_length_541860_cov_41.1851
region12	3259721	3261034	methyl-accepting chemotaxis protein	56.88	NODE_3_length_541860_cov_41.1851
region12	3261272	3262327	GGDEF domain protein	41.31	NODE_3_length_541860_cov_41.1851
region12	3263533	3263661	hypothetical protein	0	NODE_3_length_541860_cov_41.1851
region13	3596490	3597806	Hemolysin	0	NODE_10_length_254827_cov_40.9451
region14	4650731	4651879	hypothetical protein	0	NODE_5_length_368914_cov_41.5679
region14	4659518	4661770	Helicase, C-terminal:Type III restriction enzyme, res subunit:DEAD/DEAH box helicase, N-terminal	0	NODE_5_length_368914_cov_41.5679
region14	4661773	4664289	hypothetical protein	0	NODE_5_length_368914_cov_41.5679
region15	5240532	5240699	Shufflon-specific DNA recombinase	31.06	NODE_12_length_203120_cov_41.0664
region15	5241075	5242937	hypothetical protein	46.3	NODE_12_length_203120_cov_41.0664
region15	5244340	5245878	hypothetical protein	33.04	NODE_12_length_203120_cov_41.0664
region15	5245977	5247743	Mobile element protein	0	NODE_12_length_203120_cov_41.0664
region15	5247733	5248911	conserved hypothetical protein, (pXO1-133)	0	NODE_12_length_203120_cov_41.0664
region15	5250167	5250535	Bipolar DNA helicase HerA	0	NODE_12_length_203120_cov_41.0664
region15	5251319	5252140	hypothetical protein	0	NODE_12_length_203120_cov_41.0664
region15	5252369	5252734	hypothetical protein	0	NODE_12_length_203120_cov_41.0664
region15	5253609	5253896	Oxidoreductase, short chain dehydrogenase/reductase family	34.88	NODE_12_length_203120_cov_41.0664
region 16	5602131	5602250	hypothetical protein	0	NODE_19_length_96194_cov_41.8995
region 16	5603674	5603746	tRNA-Phe-GAA	39.85	NODE_19_length_96194_cov_41.8995
region 16	5603964	5605169	site-specific recombinase, phage integrase family	0	NODE_19_length_96194_cov_41.8995
region 16	5606204	5606860	hypothetical protein	0	NODE_19_length_96194_cov_41.8995
region 16	5607156	5607809	Phage protein	0	NODE_19_length_96194_cov_41.8995
region 16	5607806	5607952	hypothetical protein	0	NODE_19_length_96194_cov_41.8995
region 16	5608425	5608730	hypothetical protein	0	NODE_19_length_96194_cov_41.8995
region 16	5608727	5608936	hypothetical protein	0	NODE_19_length_96194_cov_41.8995
region 16	5608933	5609244	hypothetical protein	0	NODE_19_length_96194_cov_41.8995
region 16	5609241	5609570	hypothetical protein	0	NODE_19_length_96194_cov_41.8995
region 16	5609783	5609917	hypothetical protein	30.27	NODE_19_length_96194_cov_41.8995
region 16	5610208	5612130	DNA primase (EC 2.7.7.-), phage-associated	0	NODE_19_length_96194_cov_41.8995
region 16	5612518	5612646	hypothetical protein	0	NODE_19_length_96194_cov_41.8995
region 16	5612738	5612851	hypothetical protein	0	NODE_19_length_96194_cov_41.8995
region 16	5613102	5613374	hypothetical protein	0	NODE_19_length_96194_cov_41.8995
region 16	5614145	5614264	hypothetical protein	0	NODE_19_length_96194_cov_41.8995
region 16	5614391	5615458	hypothetical protein	0	NODE_19_length_96194_cov_41.8995
region 16	5618141	5619934	Phage DNA transfer protein	0	NODE_19_length_96194_cov_41.8995
region 16	5619934	5622204	hypothetical protein	0	NODE_19_length_96194_cov_41.8995
region 16	5622319	5622570	hypothetical protein	0	NODE_19_length_96194_cov_41.8995

## Sheet: Table S12
Start	Stop	Function
1512	1321	hypothetical protein
2058	1789	Tyrosine recombinase XerC
2757	2284	hypothetical protein
3411	2842	phosphinothricin N-acetyltransferase, putative
4217	3486	Arsenic resistance protein ArsH
4687	4217	Arsenate reductase (EC 1.20.4.1)
5985	4696	Arsenic efflux pump protein
6360	6010	Arsenical resistance operon repressor
6491	6820	Protein of unknown function UPF0060
6896	7126	hypothetical protein
8123	7152	Tyrosine recombinase XerC
8341	8859	hypothetical protein
9002	9667	hypothetical protein
10392	9715	hypothetical protein
11015	11887	Predicted nucleotide-binding protein
12837	12109	hypothetical protein
13886	13251	transcriptional regulator, LuxR family
14133	15233	Putrescine ABC transporter putrescine-binding protein PotF (TC 3.A.1.11.2)
15331	15528	hypothetical protein
15950	15540	Transcriptional regulator, PbsX family
16078	16662	FIG00953574: hypothetical protein
16749	16991	hypothetical protein
17004	17711	Bores hole in peptidoglycan layer allowing type IV secretion complex assembly to occur (VirB1)
17708	18046	Major pilus subunit of type IV secretion complex, VirB2
18059	18544	ATPase provides energy for both assembly of type IV secretion complex and secretion of T-DNA complex (VirB4)
18501	20948	ATPase provides energy for both assembly of type IV secretion complex and secretion of T-DNA complex (VirB4)
20945	21631	Minor pilin of type IV secretion complex (VirB5)
21664	22017	hypothetical protein
22028	22960	Integral inner membrane protein of type IV secretion complex (VirB6)
23370	24158	Inner membrane protein forms channel for type IV secretion of T-DNA complex (VirB8)
24148	24957	Forms the bulk of type IV secretion complex that spans outer membrane and periplasm (VirB9)
24944	26302	Inner membrane protein forms channel for type IV secretion of T-DNA complex (VirB10)
26312	27343	ATPase provides energy for both assembly of type IV secretion complex and secretion of T-DNA complex (VirB11)
27353	27709	FIG00962123: hypothetical protein
27829	28146	hypothetical protein
28157	28372	FIG00963014: hypothetical protein
28372	30024	Type IV secretion system protein VirD4
30065	30427	IncN plasmid KikA protein
30455	32620	DNA topoisomerase III (EC 5.99.1.2)
32648	33412	FIG00964577: hypothetical protein
33476	34081	Single-stranded DNA-binding protein
34215	34346	TraL
34388	35122	Stability protein
35119	35691	FIG00961864: hypothetical protein
36140	35718	hypothetical protein
36484	36834	Possible relaxosome component
37809	38240	hypothetical protein
38478	38353	hypothetical protein
38555	40591	IncQ plasmid conjugative transfer DNA primase TraO (pTi TraA homolog)
40736	41014	hypothetical protein
41029	41370	Chromosome (plasmid) partitioning protein ParA
41361	41714	hypothetical protein
41931	41812	hypothetical protein
42277	43590	RepA
43731	44150	hypothetical protein
44277	44504	hypothetical protein
44899	44621	hypothetical protein
44933	45118	hypothetical protein
45330	45794	Error-prone repair protein UmuD
45808	47070	Error-prone, lesion bypass DNA polymerase V (UmuC)
47364	47519	hypothetical protein
47613	48023	hypothetical protein
48107	48268	hypothetical protein
48360	48560	hypothetical protein
48673	49323	Plasmid partitioning protein ParA
49313	49600	hypothetical protein
52037	50001	Methyl-accepting chemotaxis protein I (serine chemoreceptor protein)
53184	52324	Mobile element protein
53850	53188	Mobile element protein
54269	53934	ISPpu14, transposase Orf2
54598	54266	FIG00962753: hypothetical protein
54624	54947	Inorganic pyrophosphatase (EC 3.6.1.1)
54947	55549	Insertion element IS1415 transposase (istA) and helper protein (istB) genes
56700	55558	C4-dicarboxylate transporter/malic acid transport protein
56845	57741	LysR family transcriptional regulator YeiE
57899	58891	Surface antigen
59220	59600	Orf21; putative lipoprotein
60080	60286	hypothetical protein
61328	60315	site-specific recombinase, phage integrase family
61458	62021	CopG protein
63471	62092	Heavy metal sensor histidine kinase
64154	63468	DNA-binding heavy metal response regulator
65142	64210	Copper resistance protein CopD
65525	65145	Copper resistance protein CopC
66580	65588	Copper resistance protein B
67386	66652	Multicopper oxidase

## Sheet: Table S13
The Plant-Associated Life Style/endophytic life style
Category	Subcategory	Subsystem	Role
Membrane Transport	ABC transporters	ABC transporter alkylphosphonate (TC 3.A.1.9.1)	Phosphonate ABC transporter permease protein phnE2 (TC 3.A.1.9.1)
Membrane Transport	ABC transporters	ABC transporter alkylphosphonate (TC 3.A.1.9.1)	Phosphonate ABC transporter permease protein phnE (TC 3.A.1.9.1)
Membrane Transport	ABC transporters	ABC transporter alkylphosphonate (TC 3.A.1.9.1)	Phosphonate ABC transporter ATP-binding protein (TC 3.A.1.9.1)
Membrane Transport	ABC transporters	ABC transporter alkylphosphonate (TC 3.A.1.9.1)	Phosphonate ABC transporter permease protein phnE1 (TC 3.A.1.9.1)
Membrane Transport	ABC transporters	ABC transporter alkylphosphonate (TC 3.A.1.9.1)	Phosphonate ABC transporter phosphate-binding periplasmic component (TC 3.A.1.9.1)
Membrane Transport	ABC transporters	ABC transporter oligopeptide (TC 3.A.1.5.1)	Oligopeptide transport system permease protein OppC (TC 3.A.1.5.1)
Membrane Transport	ABC transporters	ABC transporter oligopeptide (TC 3.A.1.5.1)	Oligopeptide transport system permease protein OppB (TC 3.A.1.5.1)
Membrane Transport	ABC transporters	ABC transporter oligopeptide (TC 3.A.1.5.1)	Oligopeptide ABC transporter, periplasmic oligopeptide-binding protein OppA (TC 3.A.1.5.1)
Membrane Transport	ABC transporters	AttEFGH ABC Transport System	AttG component of AttEFGH ABC transport system
Membrane Transport	ABC transporters	AttEFGH ABC Transport System	AttH component of AttEFGH ABC transport system
Membrane Transport	ABC transporters	AttEFGH ABC Transport System	AttF component of AttEFGH ABC transport system
Membrane Transport	ABC transporters	AttEFGH ABC Transport System	AttE component of AttEFGH ABC transport system
Membrane Transport	ABC transporters	ABC transporter branched-chain amino acid (TC 3.A.1.4.1)	High-affinity leucine-specific transport system, periplasmic binding protein LivK (TC 3.A.1.4.1)
Membrane Transport	ABC transporters	ABC transporter branched-chain amino acid (TC 3.A.1.4.1)	High-affinity branched-chain amino acid transport system permease protein LivH (TC 3.A.1.4.1)
Membrane Transport	ABC transporters	ABC transporter branched-chain amino acid (TC 3.A.1.4.1)	Branched-chain amino acid transport ATP-binding protein LivF (TC 3.A.1.4.1)
Membrane Transport	ABC transporters	ABC transporter branched-chain amino acid (TC 3.A.1.4.1)	Branched-chain amino acid transport system permease protein LivM (TC 3.A.1.4.1)
Membrane Transport	ABC transporters	ABC transporter branched-chain amino acid (TC 3.A.1.4.1)	Branched-chain amino acid ABC transporter, amino acid-binding protein (TC 3.A.1.4.1)
Membrane Transport	ABC transporters	ABC transporter branched-chain amino acid (TC 3.A.1.4.1)	Branched-chain amino acid transport ATP-binding protein LivG (TC 3.A.1.4.1)
Membrane Transport	ABC transporters	ABC transporter dipeptide (TC 3.A.1.5.2)	Dipeptide transport system permease protein DppB (TC 3.A.1.5.2)
Membrane Transport	ABC transporters	ABC transporter dipeptide (TC 3.A.1.5.2)	Dipeptide transport ATP-binding protein DppF (TC 3.A.1.5.2)
Membrane Transport	ABC transporters	ABC transporter dipeptide (TC 3.A.1.5.2)	Dipeptide transport ATP-binding protein DppD (TC 3.A.1.5.2)
Membrane Transport	ABC transporters	ABC transporter dipeptide (TC 3.A.1.5.2)	Dipeptide transport system permease protein DppC (TC 3.A.1.5.2)
Membrane Transport	ABC transporters	ABC transporter dipeptide (TC 3.A.1.5.2)	Dipeptide-binding ABC transporter, periplasmic substrate-binding component (TC 3.A.1.5.2)
Membrane Transport	Cation transporters	Copper uptake system CopCD	Copper resistance protein CopD
Membrane Transport	Cation transporters	Copper uptake system CopCD	Copper resistance protein CopC
Membrane Transport	Cation transporters	Magnesium transport	Mg(2+) transport ATPase protein C
Membrane Transport	Cation transporters	Magnesium transport	Magnesium and cobalt transport protein CorA
Membrane Transport	Cation transporters	Magnesium transport	Magnesium and cobalt efflux protein CorC
Membrane Transport	Cation transporters	Magnesium transport	Mg/Co/Ni transporter MgtE
Membrane Transport	Cation transporters	Transport of Nickel and Cobalt	Cobalt ABC transporter, ATP-binding component CbtL
Membrane Transport	Cation transporters	Transport of Nickel and Cobalt	Predicted cobalt transporter CbtA
Membrane Transport	Cation transporters	Transport of Nickel and Cobalt	Additional periplasmic component NikK of nickel ECF transporter
Membrane Transport	Cation transporters	Transport of Nickel and Cobalt	HupE-UreJ family metal transporter
Membrane Transport	Cation transporters	Copper Transport System	Copper resistance protein CopD
Membrane Transport	Cation transporters	Copper Transport System	Copper-translocating P-type ATPase (EC 3.6.3.4)
Membrane Transport	Cation transporters	Copper Transport System	Copper resistance protein CopC
Membrane Transport	Cation transporters	Copper transport and blue copper proteins	Copper ABC transporter, permease component
Membrane Transport	Cation transporters	Copper transport and blue copper proteins	Copper ABC transporter, periplasmic substrate-binding component
Membrane Transport	Cation transporters	Copper transport and blue copper proteins	Azurin
Membrane Transport	Protein translocation across cytoplasmic membrane	Bacterial signal recognition particle (SRP)	Signal recognition particle, subunit Ffh SRP54 (TC 3.A.5.1.1)
Membrane Transport	Protein translocation across cytoplasmic membrane	Bacterial signal recognition particle (SRP)	Signal recognition particle receptor protein FtsY (=alpha subunit) (TC 3.A.5.1.1)
Membrane Transport	Protein translocation across cytoplasmic membrane	Twin-arginine translocation system	Twin-arginine translocation protein TatC
Membrane Transport	Protein translocation across cytoplasmic membrane	Twin-arginine translocation system	Twin-arginine translocation protein TatA
Membrane Transport	Protein translocation across cytoplasmic membrane	Twin-arginine translocation system	Deoxyribonuclease TatD
Membrane Transport	Protein translocation across cytoplasmic membrane	Twin-arginine translocation system	Twin-arginine translocation protein TatB
Membrane Transport	TRAP transporters	TRAP Transporter collection	TRAP-type C4-dicarboxylate transport system, small permease component
Membrane Transport	TRAP transporters	TRAP Transporter collection	TRAP-type C4-dicarboxylate transport system, large permease component
Membrane Transport	TRAP transporters	TRAP Transporter collection	TRAP-type C4-dicarboxylate transport system, periplasmic component
Membrane Transport	Protein secretion system, Type I	Type I secretion system for aggregation	Type I secretion system, outer membrane component LapE
Membrane Transport	Protein secretion system, Type I	Type I secretion system for aggregation	Type I secretion system, membrane fusion protein LapC
Membrane Transport	Protein secretion system, Type I	Type I secretion system for aggregation	Type I secretion system ATPase, LssB family LapB
Membrane Transport	Protein secretion system, Type II	General Secretion Pathway	General secretion pathway protein J
Membrane Transport	Protein secretion system, Type II	General Secretion Pathway	General secretion pathway protein E
Membrane Transport	Protein secretion system, Type II	General Secretion Pathway	General secretion pathway protein F
Membrane Transport	Protein secretion system, Type II	General Secretion Pathway	General secretion pathway protein I
Membrane Transport	Protein secretion system, Type II	General Secretion Pathway	General secretion pathway protein M
Membrane Transport	Protein secretion system, Type II	General Secretion Pathway	General secretion pathway protein D
Membrane Transport	Protein secretion system, Type II	General Secretion Pathway	General secretion pathway protein G
Membrane Transport	Protein secretion system, Type II	General Secretion Pathway	General secretion pathway protein L
Membrane Transport	Protein secretion system, Type II	General Secretion Pathway	General secretion pathway protein C
Membrane Transport	Protein secretion system, Type II	General Secretion Pathway	General secretion pathway protein N
Membrane Transport	Protein secretion system, Type II	General Secretion Pathway	General secretion pathway protein K
Membrane Transport	Protein secretion system, Type II	General Secretion Pathway	General secretion pathway protein H
Membrane Transport	Protein secretion system, Type II	Widespread colonization island	Flp pilus assembly protein TadB
Membrane Transport	Protein secretion system, Type II	Widespread colonization island	Flp pilus assembly protein RcpC/CpaB
Membrane Transport	Protein secretion system, Type II	Widespread colonization island	Type II/IV secretion system protein TadC, associated with Flp pilus assembly
Membrane Transport	Protein secretion system, Type II	Widespread colonization island	Type II/IV secretion system secretin RcpA/CpaC, associated with Flp pilus assembly
Membrane Transport	Protein secretion system, Type II	Widespread colonization island	Type II/IV secretion system ATP hydrolase TadA/VirB11/CpaF, TadA subfamily
Membrane Transport	Protein and nucleoprotein secretion system, Type IV	Type IV pilus	Two-component sensor PilS
Membrane Transport	Protein and nucleoprotein secretion system, Type IV	Type IV pilus	type 4 fimbrial biogenesis protein FimU
Membrane Transport	Protein and nucleoprotein secretion system, Type IV	Type IV pilus	Type IV pilus biogenesis protein PilN
Membrane Transport	Protein and nucleoprotein secretion system, Type IV	Type IV pilus	Type IV fimbrial biogenesis protein FimT
Membrane Transport	Protein and nucleoprotein secretion system, Type IV	Type IV pilus	Type IV fimbriae expression regulatory protein PilR
Membrane Transport	Protein and nucleoprotein secretion system, Type IV	Type IV pilus	Type IV pilus biogenesis protein PilO
Membrane Transport	Protein and nucleoprotein secretion system, Type IV	Type IV pilus	Leader peptidase (Prepilin peptidase) (EC 3.4.23.43)
Membrane Transport	Protein and nucleoprotein secretion system, Type IV	Type IV pilus	Type IV pilus biogenesis protein PilM
Membrane Transport	Protein and nucleoprotein secretion system, Type IV	Type IV pilus	Type IV fimbrial assembly, ATPase PilB
Membrane Transport	Protein and nucleoprotein secretion system, Type IV	Type IV pilus	Type IV pilus biogenesis protein PilQ
Membrane Transport	Protein and nucleoprotein secretion system, Type IV	Type IV pilus	Type IV fimbrial biogenesis protein PilX
Membrane Transport	Protein and nucleoprotein secretion system, Type IV	Type IV pilus	3-dehydroquinate synthase (EC 4.2.3.4)
Membrane Transport	Protein and nucleoprotein secretion system, Type IV	Type IV pilus	N-methyltransferase (EC 2.1.1.-)
Membrane Transport	Protein and nucleoprotein secretion system, Type IV	Type IV pilus	Type IV pilus biogenesis protein PilE
Membrane Transport	Protein and nucleoprotein secretion system, Type IV	Type IV pilus	Type IV fimbrial biogenesis protein PilY1
Membrane Transport	Protein and nucleoprotein secretion system, Type IV	Type IV pilus	Type IV fimbrial assembly protein PilC
Membrane Transport	Protein and nucleoprotein secretion system, Type IV	Type IV pilus	Type IV pilus biogenesis protein PilP
Membrane Transport	Protein and nucleoprotein secretion system, Type IV	Type IV pilus	Twitching motility protein PilT
Membrane Transport	Protein and nucleoprotein secretion system, Type IV	Type IV pilus	Type IV fimbrial biogenesis protein PilV
Membrane Transport	Protein and nucleoprotein secretion system, Type IV	Type IV pilus	Multimodular transpeptidase-transglycosylase (EC 2.4.1.129) (EC 3.4.-.-)
Membrane Transport	Protein and nucleoprotein secretion system, Type IV	Type IV pilus	Type IV fimbrial biogenesis protein PilW
Membrane Transport	Protein secretion system, Type V	Two partner secretion pathway (TPS)	Channel-forming transporter/cytolysins activator of TpsB family
Membrane Transport	Protein secretion system, Type V	Two partner secretion pathway (TPS)	Putative large exoprotein involved in heme utilization or adhesion of ShlA/HecA/FhaA family
Membrane Transport	Protein secretion system, Type VII (Chaperone/Usher pathway, CU)	sigma-Fimbriae	Sigma-fimbriae chaperone protein
Membrane Transport	Uni- Sym- and Antiporters	Multi-subunit cation antiporter	Na(+) H(+) antiporter subunit F
Membrane Transport	Uni- Sym- and Antiporters	Multi-subunit cation antiporter	Na(+) H(+) antiporter subunit E
Membrane Transport	Uni- Sym- and Antiporters	Multi-subunit cation antiporter	Na(+) H(+) antiporter subunit B
Membrane Transport	Uni- Sym- and Antiporters	Multi-subunit cation antiporter	Na(+) H(+) antiporter subunit A
Membrane Transport	Uni- Sym- and Antiporters	Multi-subunit cation antiporter	Na(+) H(+) antiporter subunit C
Membrane Transport	Uni- Sym- and Antiporters	Multi-subunit cation antiporter	Na(+) H(+) antiporter subunit D
Membrane Transport	Uni- Sym- and Antiporters	Multi-subunit cation antiporter	Na(+) H(+) antiporter subunit G
Membrane Transport	Uni- Sym- and Antiporters	NhaA, NhaD and Sodium-dependent phosphate transporters	Na+/H+ antiporter NhaA type
Membrane Transport	Uni- Sym- and Antiporters	NhaA, NhaD and Sodium-dependent phosphate transporters	Sodium-dependent phosphate transporter
Motility and Chemotaxis	Motility and Chemotaxis - no subcategory	Bacterial Chemotaxis	Chemotaxis protein CheC -- inhibitor of MCP methylation
Motility and Chemotaxis	Motility and Chemotaxis - no subcategory	Bacterial Chemotaxis	Flagellar motor switch protein FliM
Motility and Chemotaxis	Motility and Chemotaxis - no subcategory	Bacterial Chemotaxis	Chemotaxis protein CheV (EC 2.7.3.-)
Motility and Chemotaxis	Motility and Chemotaxis - no subcategory	Bacterial Chemotaxis	Positive regulator of CheA protein activity (CheW)
Motility and Chemotaxis	Motility and Chemotaxis - no subcategory	Bacterial Chemotaxis	Flagellar motor switch protein FliN
Motility and Chemotaxis	Motility and Chemotaxis - no subcategory	Bacterial Chemotaxis	Signal transduction histidine kinase CheA (EC 2.7.3.-)
Motility and Chemotaxis	Motility and Chemotaxis - no subcategory	Bacterial Chemotaxis	Flagellar motor switch protein FliG
Motility and Chemotaxis	Motility and Chemotaxis - no subcategory	Bacterial Chemotaxis	Chemotaxis response regulator protein-glutamate methylesterase CheB (EC 3.1.1.61)
Motility and Chemotaxis	Motility and Chemotaxis - no subcategory	Bacterial Chemotaxis	Methyl-accepting chemotaxis protein I (serine chemoreceptor protein)
Motility and Chemotaxis	Motility and Chemotaxis - no subcategory	Bacterial Chemotaxis	Chemotaxis protein methyltransferase CheR (EC 2.1.1.80)
Motility and Chemotaxis	Motility and Chemotaxis - no subcategory	Bacterial Chemotaxis	Ribose ABC transporter, periplasmic ribose-binding protein RbsB (TC 3.A.1.2.1)
Motility and Chemotaxis	Motility and Chemotaxis - no subcategory	Bacterial Chemotaxis	Chemotaxis protein CheD
Motility and Chemotaxis	Motility and Chemotaxis - no subcategory	Bacterial Chemotaxis	Dipeptide-binding ABC transporter, periplasmic substrate-binding component (TC 3.A.1.5.2)
Motility and Chemotaxis	Motility and Chemotaxis - no subcategory	Bacterial Chemotaxis	Chemotaxis regulator - transmits chemoreceptor signals to flagelllar motor components CheY
Motility and Chemotaxis	Motility and Chemotaxis - no subcategory	Bacterial Chemotaxis	Chemotaxis response - phosphatase CheZ
Motility and Chemotaxis	Flagellar motility in Prokaryota	Flagellum in Campylobacter	Flagellar basal-body rod protein FlgC
Motility and Chemotaxis	Flagellar motility in Prokaryota	Flagellum in Campylobacter	Flagellin protein FlaA
Motility and Chemotaxis	Flagellar motility in Prokaryota	Flagellum in Campylobacter	Cell division protein FtsI [Peptidoglycan synthetase] (EC 2.4.1.129)
Motility and Chemotaxis	Flagellar motility in Prokaryota	Flagellum in Campylobacter	Flagellar hook-basal body complex protein FliE
Motility and Chemotaxis	Flagellar motility in Prokaryota	Flagellum in Campylobacter	Flagellar basal-body rod protein FlgB
Motility and Chemotaxis	Flagellar motility in Prokaryota	Flagellum	Flagellar synthesis regulator FleN
Motility and Chemotaxis	Flagellar motility in Prokaryota	Flagellum	Flagellar regulatory protein FleQ
Motility and Chemotaxis	Flagellar motility in Prokaryota	Flagellum	RNA polymerase sigma factor RpoD
Motility and Chemotaxis	Flagellar motility in Prokaryota	Flagellum	Sodium-type flagellar protein motY precursor
Motility and Chemotaxis	Flagellar motility in Prokaryota	Flagellum	Flagellar biosynthesis protein FliL
Motility and Chemotaxis	Flagellar motility in Prokaryota	Flagellum	Flagellar hook-associated protein FliD
Motility and Chemotaxis	Flagellar motility in Prokaryota	Flagellum	Flagellar hook-associated protein FlgK
Motility and Chemotaxis	Flagellar motility in Prokaryota	Flagellum	Flagellar assembly protein FliH
Motility and Chemotaxis	Flagellar motility in Prokaryota	Flagellum	Flagellar biosynthesis protein FliR
Motility and Chemotaxis	Flagellar motility in Prokaryota	Flagellum	Flagellin protein FlaG
Motility and Chemotaxis	Flagellar motility in Prokaryota	Flagellum	Flagellar biosynthesis protein FliP
Motility and Chemotaxis	Flagellar motility in Prokaryota	Flagellum	Flagellar hook protein FlgE
Motility and Chemotaxis	Flagellar motility in Prokaryota	Flagellum	Flagellar M-ring protein FliF
Motility and Chemotaxis	Flagellar motility in Prokaryota	Flagellum	Flagellar basal-body rod modification protein FlgD
Motility and Chemotaxis	Flagellar motility in Prokaryota	Flagellum	Flagellar P-ring protein FlgI
Motility and Chemotaxis	Flagellar motility in Prokaryota	Flagellum	Flagellar basal-body rod protein FlgC
Motility and Chemotaxis	Flagellar motility in Prokaryota	Flagellum	Flagellar biosynthesis protein FlhB
Motility and Chemotaxis	Flagellar motility in Prokaryota	Flagellum	Flagellar hook-basal body complex protein FliE
Motility and Chemotaxis	Flagellar motility in Prokaryota	Flagellum	Flagellar basal-body rod protein FlgB
Motility and Chemotaxis	Flagellar motility in Prokaryota	Flagellum	Flagellar biosynthesis protein FliS
Motility and Chemotaxis	Flagellar motility in Prokaryota	Flagellum	Flagellar sensor histidine kinase FleS
Motility and Chemotaxis	Flagellar motility in Prokaryota	Flagellum	Flagellar basal-body rod protein FlgF
Motility and Chemotaxis	Flagellar motility in Prokaryota	Flagellum	Flagellar L-ring protein FlgH
Motility and Chemotaxis	Flagellar motility in Prokaryota	Flagellum	Flagellin protein FlaA
Motility and Chemotaxis	Flagellar motility in Prokaryota	Flagellum	Flagellar protein FlgJ [peptidoglycan hydrolase] (EC 3.2.1.-)
Motility and Chemotaxis	Flagellar motility in Prokaryota	Flagellum	Flagellar basal-body P-ring formation protein FlgA
Motility and Chemotaxis	Flagellar motility in Prokaryota	Flagellum	Flagellar motor switch protein FliN
Motility and Chemotaxis	Flagellar motility in Prokaryota	Flagellum	Flagellar basal-body rod protein FlgG
Motility and Chemotaxis	Flagellar motility in Prokaryota	Flagellum	Flagellar biosynthesis protein FlgN
Motility and Chemotaxis	Flagellar motility in Prokaryota	Flagellum	RNA polymerase sigma-54 factor RpoN
Motility and Chemotaxis	Flagellar motility in Prokaryota	Flagellum	Flagellar motor rotation protein MotB
Motility and Chemotaxis	Flagellar motility in Prokaryota	Flagellum	Flagellar protein FliJ
Motility and Chemotaxis	Flagellar motility in Prokaryota	Flagellum	Flagellar hook-associated protein FlgL
Motility and Chemotaxis	Flagellar motility in Prokaryota	Flagellum	Flagellum-specific ATP synthase FliI
Motility and Chemotaxis	Flagellar motility in Prokaryota	Flagellum	Flagellar biosynthesis protein FlhA
Motility and Chemotaxis	Flagellar motility in Prokaryota	Flagellum	Flagellar biosynthesis protein FliQ
Motility and Chemotaxis	Flagellar motility in Prokaryota	Flagellum	Flagellar hook-length control protein FliK
Motility and Chemotaxis	Flagellar motility in Prokaryota	Flagellum	Flagellar motor switch protein FliM
Motility and Chemotaxis	Flagellar motility in Prokaryota	Flagellum	Flagellar biosynthesis protein FlhF
Motility and Chemotaxis	Flagellar motility in Prokaryota	Flagellum	Flagellar motor rotation protein MotA
Motility and Chemotaxis	Flagellar motility in Prokaryota	Flagellum	Flagellar motor switch protein FliG
Motility and Chemotaxis	Flagellar motility in Prokaryota	Flagellum	Negative regulator of flagellin synthesis FlgM
Motility and Chemotaxis	Flagellar motility in Prokaryota	Flagellum	RNA polymerase sigma factor for flagellar operon
Motility and Chemotaxis	Flagellar motility in Prokaryota	Flagellar motility	Flagellar synthesis regulator FleN
Motility and Chemotaxis	Flagellar motility in Prokaryota	Flagellar motility	Flagellar L-ring protein FlgH
Motility and Chemotaxis	Flagellar motility in Prokaryota	Flagellar motility	Chemotaxis protein CheV (EC 2.7.3.-)
Motility and Chemotaxis	Flagellar motility in Prokaryota	Flagellar motility	Flagellar motor switch protein FliN
Motility and Chemotaxis	Flagellar motility in Prokaryota	Flagellar motility	Flagellar biosynthesis protein FliR
Motility and Chemotaxis	Flagellar motility in Prokaryota	Flagellar motility	RNA polymerase sigma-54 factor RpoN
Motility and Chemotaxis	Flagellar motility in Prokaryota	Flagellar motility	Flagellar motor rotation protein MotB
Motility and Chemotaxis	Flagellar motility in Prokaryota	Flagellar motility	Flagellum-specific ATP synthase FliI
Motility and Chemotaxis	Flagellar motility in Prokaryota	Flagellar motility	Flagellar biosynthesis protein FlhA
Motility and Chemotaxis	Flagellar motility in Prokaryota	Flagellar motility	Flagellar basal-body rod modification protein FlgD
Motility and Chemotaxis	Flagellar motility in Prokaryota	Flagellar motility	Flagellar motor switch protein FliM
Motility and Chemotaxis	Flagellar motility in Prokaryota	Flagellar motility	Predicted signal transduction protein
Motility and Chemotaxis	Flagellar motility in Prokaryota	Flagellar motility	Flagellar biosynthesis protein FlhB
Motility and Chemotaxis	Flagellar motility in Prokaryota	Flagellar motility	Signal transduction histidine kinase CheA (EC 2.7.3.-)
Motility and Chemotaxis	Flagellar motility in Prokaryota	Flagellar motility	Flagellar biosynthesis protein FlhF
Motility and Chemotaxis	Flagellar motility in Prokaryota	Flagellar motility	Flagellar motor rotation protein MotA
Motility and Chemotaxis	Flagellar motility in Prokaryota	Flagellar motility	RNA polymerase sigma factor for flagellar operon
Motility and Chemotaxis	Flagellar motility in Prokaryota	Flagellar motility	Chemotaxis regulator - transmits chemoreceptor signals to flagelllar motor components CheY
Miscellaneous	none	none	Cell-cell signaling protein, C-factor
Amino Acids and Derivatives	Lysine, threonine, methionine, and cysteine	Methionine Biosynthesis	O-succinylhomoserine sulfhydrylase (EC 2.5.1.48)
Amino Acids and Derivatives	Lysine, threonine, methionine, and cysteine	Methionine Biosynthesis	Homoserine kinase (EC 2.7.1.39)
Amino Acids and Derivatives	Lysine, threonine, methionine, and cysteine	Methionine Biosynthesis	O-acetylhomoserine sulfhydrylase (EC 2.5.1.49)
Amino Acids and Derivatives	Lysine, threonine, methionine, and cysteine	Methionine Biosynthesis	Homoserine dehydrogenase (EC 1.1.1.3)
Amino Acids and Derivatives	Lysine, threonine, methionine, and cysteine	Methionine Biosynthesis	Homoserine O-acetyltransferase (EC 2.3.1.31)
Amino Acids and Derivatives	Lysine, threonine, methionine, and cysteine	Threonine and Homoserine Biosynthesis	Homoserine dehydrogenase (EC 1.1.1.3)
Amino Acids and Derivatives	Lysine, threonine, methionine, and cysteine	Threonine and Homoserine Biosynthesis	Homoserine kinase (EC 2.7.1.39)
Miscellaneous	none	none	Acyl-homoserine lactone acylase PvdQ (EC 3.5.1.-), quorum-quenching
Miscellaneous	none	none	Homoserine/homoserine lactone efflux protein
Amino Acids and Derivatives	Arginine; urea cycle, polyamines	Polyamine Metabolism	DNA-binding response regulator, LuxR family, near polyamine transporter
Miscellaneous	none	none	DNA-binding response regulator, LuxR family, near polyamine transporter
Miscellaneous	none	none	DNA-binding response regulator, LuxR family
Miscellaneous	none	none	Transcriptional regulator, LuxR family
Miscellaneous	none	none	DNA-binding response regulator, LuxR family
Miscellaneous	none	none	Transcriptional regulator, LuxR family
Miscellaneous	none	none	transcriptional regulator, LuxR family
Miscellaneous	none	none	DNA-binding response regulator, LuxR family
Miscellaneous	none	none	DNA-binding response regulator, LuxR family
Miscellaneous	none	none	Two-component transcriptional regulator, LuxR family
Miscellaneous	none	none	DNA-binding response regulator, LuxR family
Miscellaneous	none	none	Transcriptional regulator, LuxR family
Miscellaneous	none	none	regulatory protein, LuxR
Miscellaneous	none	none	DNA-binding response regulator, LuxR family
Miscellaneous	none	none	DNA-binding response regulator, LuxR family
Genes reponsible for plant adaptation and protection
Category	Subcategory	Subsystem	Role
Secondary Metabolism	Plant Hormones	Auxin biosynthesis	Tryptophan synthase alpha chain (EC 4.2.1.20)
Secondary Metabolism	Plant Hormones	Auxin biosynthesis	Anthranilate phosphoribosyltransferase (EC 2.4.2.18)
Secondary Metabolism	Plant Hormones	Auxin biosynthesis	Tryptophan synthase beta chain (EC 4.2.1.20)
Secondary Metabolism	Plant Hormones	Auxin biosynthesis	Phosphoribosylanthranilate isomerase (EC 5.3.1.24)
ron acquisition and metabolism	Siderophores	Siderophore Achromobactin	Siderophore achromobactin ABC transporter, ATPase component
Iron acquisition and metabolism	Siderophores	Siderophore Achromobactin	Achromobactin biosynthesis protein AcsB, HpcH/HpaI aldolase family
Iron acquisition and metabolism	Siderophores	Siderophore Achromobactin	Siderophore achromobactin ABC transporter, substrate-binding protein
Iron acquisition and metabolism	Siderophores	Siderophore Achromobactin	Permease of the major facilitator superfamily in achromobactin biosynthesis operon
Iron acquisition and metabolism	Siderophores	Siderophore Achromobactin	Achromobactin biosynthesis protein AcsE, Orn/DAP/Arg decarboxylase family
Iron acquisition and metabolism	Siderophores	Siderophore Achromobactin	Achromobactin biosynthesis protein AcsD
Iron acquisition and metabolism	Siderophores	Siderophore Achromobactin	Uncharacterized siderophore S biosynthesis protein, AcsC-like
Iron acquisition and metabolism	Siderophores	Siderophore Achromobactin	Achromobactin biosynthesis protein AcsF
Iron acquisition and metabolism	Siderophores	Siderophore Achromobactin	Siderophore achromobactin ABC transporter, permease protein
Iron acquisition and metabolism	Siderophores	Siderophore Achromobactin	Putative achromobactin biosynthesis protein, related to 2-demethylmenaquinone methyltransferase
Iron acquisition and metabolism	Siderophores	Siderophore Achromobactin	Uncharacterized Fe-S protein in siderophore biosynthesis operon
Iron acquisition and metabolism	Siderophores	Siderophore Achromobactin	TonB-dependent ferric achromobactin receptor protein
Iron acquisition and metabolism	Siderophores	Siderophore Achromobactin	Achromobactin biosynthesis protein AcsA
Iron acquisition and metabolism	Siderophores	Iron siderophore sensor & receptor system	FIG006045: Sigma factor, ECF subfamily
Iron acquisition and metabolism	Siderophores	Iron siderophore sensor & receptor system	Iron siderophore receptor protein
Stress Response	Osmotic stress	Osmoregulation	Osmotically inducible protein OsmY
Stress Response	Osmotic stress	Osmoregulation	Glycerol uptake facilitator protein
Stress Response	Osmotic stress	Synthesis of osmoregulated periplasmic glucans	OpgC protein
Stress Response	Osmotic stress	Synthesis of osmoregulated periplasmic glucans	Glucans biosynthesis protein D precursor
Stress Response	Osmotic stress	Synthesis of osmoregulated periplasmic glucans	Glucans biosynthesis glucosyltransferase H (EC 2.4.1.-)
Stress Response	Osmotic stress	Synthesis of osmoregulated periplasmic glucans	Glucans biosynthesis protein G precursor
Stress Response	Osmotic stress	Choline and Betaine Uptake and Betaine Biosynthesis	Sarcosine oxidase gamma subunit (EC 1.5.3.1)
Stress Response	Osmotic stress	Choline and Betaine Uptake and Betaine Biosynthesis	Sarcosine oxidase alpha subunit (EC 1.5.3.1)
Stress Response	Osmotic stress	Choline and Betaine Uptake and Betaine Biosynthesis	Sarcosine oxidase beta subunit (EC 1.5.3.1)
Stress Response	Osmotic stress	Choline and Betaine Uptake and Betaine Biosynthesis	High-affinity choline uptake protein BetT
Stress Response	Osmotic stress	Choline and Betaine Uptake and Betaine Biosynthesis	Choline-sulfatase (EC 3.1.6.6)
Stress Response	Osmotic stress	Choline and Betaine Uptake and Betaine Biosynthesis	Betaine aldehyde dehydrogenase (EC 1.2.1.8)
Stress Response	Osmotic stress	Choline and Betaine Uptake and Betaine Biosynthesis	L-proline glycine betaine ABC transport system permease protein ProV (TC 3.A.1.12.1)
Stress Response	Osmotic stress	Choline and Betaine Uptake and Betaine Biosynthesis	HTH-type transcriptional regulator BetI
Stress Response	Osmotic stress	Choline and Betaine Uptake and Betaine Biosynthesis	GbcA Glycine betaine demethylase subunit A
Stress Response	Osmotic stress	Choline and Betaine Uptake and Betaine Biosynthesis	Glycine betaine/L-proline ABC transporter, glycine betaine/L-proline- binding/permease protein
Stress Response	Osmotic stress	Choline and Betaine Uptake and Betaine Biosynthesis	Sarcosine oxidase delta subunit (EC 1.5.3.1)
Stress Response	Osmotic stress	Choline and Betaine Uptake and Betaine Biosynthesis	L-proline glycine betaine binding ABC transporter protein ProX (TC 3.A.1.12.1)
Stress Response	Osmotic stress	Choline and Betaine Uptake and Betaine Biosynthesis	Choline dehydrogenase (EC 1.1.99.1)
Stress Response	Osmotic stress	Choline and Betaine Uptake and Betaine Biosynthesis	L-proline glycine betaine ABC transport system permease protein ProW (TC 3.A.1.12.1)
Stress Response	Osmotic stress	Choline and Betaine Uptake and Betaine Biosynthesis	GbcB Glycine betaine demethylase subunit B
Stress Response	Oxidative stress	NADPH:quinone oxidoreductase 2	Redox-sensing transcriptional regulator QorR
Stress Response	Oxidative stress	NADPH:quinone oxidoreductase 2	NADPH:quinone oxidoreductase 2
Stress Response	Oxidative stress	Glutathione: Non-redox reactions	Glutathione S-transferase, zeta (EC 2.5.1.18)
Stress Response	Oxidative stress	Glutathione: Non-redox reactions	Glutathione S-transferase (EC 2.5.1.18)
Stress Response	Oxidative stress	Glutathione: Non-redox reactions	Uncharacterized glutathione S-transferase-like protein
Stress Response	Oxidative stress	Glutathione: Non-redox reactions	Lactoylglutathione lyase (EC 4.4.1.5)
Stress Response	Oxidative stress	Glutathione: Non-redox reactions	FIG005121: SAM-dependent methyltransferase (EC 2.1.1.-)
Stress Response	Oxidative stress	Glutathione: Non-redox reactions	Glutathione S-transferase, unnamed subgroup (EC 2.5.1.18)
Stress Response	Oxidative stress	Glutathione: Non-redox reactions	Glutathione S-transferase, omega (EC 2.5.1.18)
Stress Response	Oxidative stress	Glutathione: Non-redox reactions	Glutathione S-transferase family protein
Stress Response	Oxidative stress	Glutathione: Non-redox reactions	Uncharacterized GST-like protein yncG
Stress Response	Oxidative stress	Glutathione: Non-redox reactions	Hydroxyacylglutathione hydrolase (EC 3.1.2.6)
Stress Response	Oxidative stress	Redox-dependent regulation of nucleus processes	Nicotinate phosphoribosyltransferase (EC 2.4.2.11)
Stress Response	Oxidative stress	Redox-dependent regulation of nucleus processes	NADPH-dependent glyceraldehyde-3-phosphate dehydrogenase (EC 1.2.1.13)
Stress Response	Oxidative stress	Redox-dependent regulation of nucleus processes	Nicotinamidase (EC 3.5.1.19)
Stress Response	Oxidative stress	Redox-dependent regulation of nucleus processes	NAD-dependent protein deacetylase of SIR2 family
Stress Response	Oxidative stress	Redox-dependent regulation of nucleus processes	NAD-dependent glyceraldehyde-3-phosphate dehydrogenase (EC 1.2.1.12)
Stress Response	Oxidative stress	Glutathione: Redox cycle	Glutathione reductase (EC 1.8.1.7)
Stress Response	Oxidative stress	Glutathione: Redox cycle	Glutaredoxin
Stress Response	Oxidative stress	Glutathione: Redox cycle	Glutaredoxin 3 (Grx3)
Stress Response	Oxidative stress	Glutaredoxins	Glutaredoxin
Stress Response	Oxidative stress	Glutaredoxins	Flavohemoprotein (Hemoglobin-like protein) (Flavohemoglobin) (Nitric oxide dioxygenase) (EC 1.14.12.17)
Stress Response	Oxidative stress	Glutaredoxins	Glutaredoxin 3 (Grx3)
Stress Response	Oxidative stress	Glutaredoxins	Glutaredoxin-related protein
Stress Response	Oxidative stress	Glutaredoxins	Cell wall endopeptidase, family M23/M37
Stress Response	Oxidative stress	Protection from Reactive Oxygen Species	Peroxidase (EC 1.11.1.7)
Stress Response	Oxidative stress	Protection from Reactive Oxygen Species	Manganese superoxide dismutase (EC 1.15.1.1)
Stress Response	Oxidative stress	Protection from Reactive Oxygen Species	Superoxide dismutase [Cu-Zn] precursor (EC 1.15.1.1)
Stress Response	Oxidative stress	Protection from Reactive Oxygen Species	Superoxide dismutase [Fe] (EC 1.15.1.1)
Stress Response	Oxidative stress	Protection from Reactive Oxygen Species	Catalase (EC 1.11.1.6)
Stress Response	Oxidative stress	Glutathione: Biosynthesis and gamma-glutamyl cycle	Gamma-glutamyltranspeptidase (EC 2.3.2.2)
Stress Response	Oxidative stress	Glutathione: Biosynthesis and gamma-glutamyl cycle	Glutathione synthetase (EC 6.3.2.3)
Stress Response	Oxidative stress	Glutathione: Biosynthesis and gamma-glutamyl cycle	Glutamate--cysteine ligase (EC 6.3.2.2)
Stress Response	Oxidative stress	Oxidative stress	Iron-binding ferritin-like antioxidant protein
Stress Response	Oxidative stress	Oxidative stress	Alkyl hydroperoxide reductase subunit C-like protein
Stress Response	Oxidative stress	Oxidative stress	Manganese superoxide dismutase (EC 1.15.1.1)
Stress Response	Oxidative stress	Oxidative stress	Fe2+/Zn2+ uptake regulation proteins
Stress Response	Oxidative stress	Oxidative stress	Superoxide dismutase [Cu-Zn] precursor (EC 1.15.1.1)
Stress Response	Oxidative stress	Oxidative stress	Paraquat-inducible protein B
Stress Response	Oxidative stress	Oxidative stress	Superoxide dismutase [Fe] (EC 1.15.1.1)
Stress Response	Oxidative stress	Oxidative stress	Hydrogen peroxide-inducible genes activator
Stress Response	Oxidative stress	Oxidative stress	Catalase (EC 1.11.1.6)
Stress Response	Oxidative stress	Oxidative stress	Fumarate and nitrate reduction regulatory protein
Stress Response	Oxidative stress	Oxidative stress	Phytochrome, two-component sensor histidine kinase (EC 2.7.3.-)
Stress Response	Oxidative stress	Oxidative stress	Organic hydroperoxide resistance protein
Stress Response	Oxidative stress	Oxidative stress	Organic hydroperoxide resistance transcriptional regulator
Stress Response	Oxidative stress	Oxidative stress	bacteriophytochrome heme oxygenase BphO
Stress Response	Oxidative stress	Oxidative stress	Zinc uptake regulation protein ZUR
Stress Response	Oxidative stress	Oxidative stress	Non-specific DNA-binding protein Dps
Stress Response	Oxidative stress	Oxidative stress	Ferroxidase (EC 1.16.3.1)
Stress Response	Oxidative stress	Oxidative stress	Ferric uptake regulation protein FUR
Stress Response	Oxidative stress	Oxidative stress	Metallothionein
Stress Response	Oxidative stress	Oxidative stress	Peroxidase (EC 1.11.1.7)
Stress Response	Oxidative stress	Oxidative stress	transcriptional regulator, Crp/Fnr family
Stress Response	Oxidative stress	Oxidative stress	Paraquat-inducible protein A
Stress Response	Oxidative stress	Rubrerythrin	Rubredoxin
Stress Response	Oxidative stress	Rubrerythrin	Alkyl hydroperoxide reductase subunit C-like protein
Stress Response	Oxidative stress	Rubrerythrin	Rubredoxin-NAD(+) reductase (EC 1.18.1.1)
Stress Response	Oxidative stress	Cluster containing Glutathione synthetase	Glutathione synthetase (EC 6.3.2.3)
Stress Response	Oxidative stress	Cluster containing Glutathione synthetase	Ribosomal RNA small subunit methyltransferase E (EC 2.1.1.-)
Stress Response	Oxidative stress	Cluster containing Glutathione synthetase	UPF0301 protein YqgE
Stress Response	Oxidative stress	Cluster containing Glutathione synthetase	Putative Holliday junction resolvase YggF
Stress Response	Oxidative stress	Glutathionylspermidine and Trypanothione	Similarity with glutathionylspermidine synthase (EC 6.3.1.8), group 1
Stress Response	Cold shock	Cold shock, CspA family of proteins	Cold shock protein CspG
Stress Response	Cold shock	Cold shock, CspA family of proteins	Cold shock protein CspD
Stress Response	Cold shock	Cold shock, CspA family of proteins	Cold shock protein CspA
Stress Response	Cold shock	Cold shock, CspA family of proteins	Cold shock protein CspC
Stress Response	Heat shock	Heat shock dnaK gene cluster extended	FIG001341: Probable Fe(2+)-trafficking protein YggX
Stress Response	Heat shock	Heat shock dnaK gene cluster extended	Chaperone protein DnaK
Stress Response	Heat shock	Heat shock dnaK gene cluster extended	Glutathione synthetase (EC 6.3.2.3)
Stress Response	Heat shock	Heat shock dnaK gene cluster extended	Chaperone protein DnaJ
Stress Response	Heat shock	Heat shock dnaK gene cluster extended	Ribosomal RNA small subunit methyltransferase E (EC 2.1.1.-)
Stress Response	Heat shock	Heat shock dnaK gene cluster extended	tmRNA-binding protein SmpB
Stress Response	Heat shock	Heat shock dnaK gene cluster extended	Radical SAM family enzyme, similar to coproporphyrinogen III oxidase, oxygen-independent, clustered with nucleoside-triphosphatase RdgB
Stress Response	Heat shock	Heat shock dnaK gene cluster extended	Heat shock protein GrpE
Stress Response	Heat shock	Heat shock dnaK gene cluster extended	RNA polymerase sigma factor RpoH
Stress Response	Heat shock	Heat shock dnaK gene cluster extended	Translation elongation factor LepA
Stress Response	Heat shock	Heat shock dnaK gene cluster extended	Ribosome-associated heat shock protein implicated in the recycling of the 50S subunit (S4 paralog)
Stress Response	Heat shock	Heat shock dnaK gene cluster extended	Nucleoside 5-triphosphatase RdgB (dHAPTP, dITP, XTP-specific) (EC 3.6.1.15)
Stress Response	Heat shock	Heat shock dnaK gene cluster extended	Ribosomal protein L11 methyltransferase (EC 2.1.1.-)
Stress Response	Heat shock	Heat shock dnaK gene cluster extended	Ribonuclease PH (EC 2.7.7.56)
Stress Response	Heat shock	Heat shock dnaK gene cluster extended	rRNA small subunit methyltransferase I
Stress Response	Detoxification	Uptake of selenate and selenite	Various polyols ABC transporter, permease component 2
Stress Response	Detoxification	Uptake of selenate and selenite	Various polyols ABC transporter, ATP-binding component
Stress Response	Detoxification	Uptake of selenate and selenite	Sulfate and thiosulfate import ATP-binding protein CysA (EC 3.6.3.25)
Stress Response	Detoxification	Uptake of selenate and selenite	DedA protein
Stress Response	Detoxification	Uptake of selenate and selenite	Various polyols ABC transporter, periplasmic substrate-binding protein
Stress Response	Detoxification	Uptake of selenate and selenite	Various polyols ABC transporter, permease component 1
Stress Response	Detoxification	Glutathione-dependent pathway of formaldehyde detoxification	S-formylglutathione hydrolase (EC 3.1.2.12)
Stress Response	Detoxification	Glutathione-dependent pathway of formaldehyde detoxification	S-(hydroxymethyl)glutathione dehydrogenase (EC 1.1.1.284)
Stress Response	Detoxification	Glutathione-dependent pathway of formaldehyde detoxification	Transcriptional regulator, LysR family, in formaldehyde detoxification operon
Stress Response	Stress Response - no subcategory	Flavohaemoglobin	Flavohemoprotein (Hemoglobin-like protein) (Flavohemoglobin) (Nitric oxide dioxygenase) (EC 1.14.12.17)
Stress Response	Stress Response - no subcategory	SigmaB stress responce regulation	Serine-protein kinase RsbW (EC 2.7.11.1)
Stress Response	Stress Response - no subcategory	SigmaB stress responce regulation	Serine phosphatase RsbU, regulator of sigma subunit
Stress Response	Stress Response - no subcategory	SigmaB stress responce regulation	Anti-sigma B factor antagonist RsbV
Stress Response	Stress Response - no subcategory	Bacterial hemoglobins	diguanylate cyclase/phosphodiesterase (GGDEF & EAL domains) with PAS/PAC sensor(s)
Stress Response	Stress Response - no subcategory	Bacterial hemoglobins	Flavohemoprotein (Hemoglobin-like protein) (Flavohemoglobin) (Nitric oxide dioxygenase) (EC 1.14.12.17)
Stress Response	Stress Response - no subcategory	Bacterial hemoglobins	Hypothetical protein in Cyanoglobin locus
Stress Response	Stress Response - no subcategory	Bacterial hemoglobins	Cyanoglobin
Stress Response	Stress Response - no subcategory	Hfl operon	GTP-binding protein HflX
Stress Response	Stress Response - no subcategory	Hfl operon	HflC protein
Stress Response	Stress Response - no subcategory	Hfl operon	RNA-binding protein Hfq
Stress Response	Stress Response - no subcategory	Hfl operon	HflK protein
Stress Response	Stress Response - no subcategory	Carbon Starvation	Carbon storage regulator
Stress Response	Stress Response - no subcategory	Carbon Starvation	Carbon starvation protein A
Stress Response	Stress Response - no subcategory	Carbon Starvation	Stringent starvation protein A
Stress Response	Stress Response - no subcategory	Carbon Starvation	Stringent starvation protein B
Stress Response	Periplasmic Stress	Periplasmic Stress Response	Survival protein SurA precursor (Peptidyl-prolyl cis-trans isomerase SurA) (EC 5.2.1.8)
Stress Response	Periplasmic Stress	Periplasmic Stress Response	Sigma factor RpoE negative regulatory protein RseA
Stress Response	Periplasmic Stress	Periplasmic Stress Response	Outer membrane stress sensor protease DegS
Stress Response	Periplasmic Stress	Periplasmic Stress Response	Outer membrane protein H precursor
Stress Response	Periplasmic Stress	Periplasmic Stress Response	Sigma factor RpoE negative regulatory protein RseB precursor
Stress Response	Periplasmic Stress	Periplasmic Stress Response	HtrA protease/chaperone protein
Gene responsible for Virulence, Disease and Defense
Category	Subcategory	Subsystem	Role
Virulence, Disease and Defense	Bacteriocins, ribosomally synthesized antibacterial peptides	Tolerance to colicin E2	Conserved uncharacterized protein CreA
Virulence, Disease and Defense	Bacteriocins, ribosomally synthesized antibacterial peptides	Tolerance to colicin E2	Two-component response regulator CreC
Virulence, Disease and Defense	Bacteriocins, ribosomally synthesized antibacterial peptides	Tolerance to colicin E2	Inner membrane protein CreD
Virulence, Disease and Defense	Bacteriocins, ribosomally synthesized antibacterial peptides	Tolerance to colicin E2	Two-component response regulator CreB
Virulence, Disease and Defense	Bacteriocins, ribosomally synthesized antibacterial peptides	Colicin V and Bacteriocin Production Cluster	Folylpolyglutamate synthase (EC 6.3.2.17)
Virulence, Disease and Defense	Bacteriocins, ribosomally synthesized antibacterial peptides	Colicin V and Bacteriocin Production Cluster	Amidophosphoribosyltransferase (EC 2.4.2.14)
Virulence, Disease and Defense	Bacteriocins, ribosomally synthesized antibacterial peptides	Colicin V and Bacteriocin Production Cluster	Colicin V production protein
Virulence, Disease and Defense	Bacteriocins, ribosomally synthesized antibacterial peptides	Colicin V and Bacteriocin Production Cluster	Dihydrofolate synthase (EC 6.3.2.12)
Virulence, Disease and Defense	Bacteriocins, ribosomally synthesized antibacterial peptides	Colicin V and Bacteriocin Production Cluster	Acetyl-coenzyme A carboxyl transferase beta chain (EC 6.4.1.2)
Virulence, Disease and Defense	Bacteriocins, ribosomally synthesized antibacterial peptides	Colicin V and Bacteriocin Production Cluster	DedA protein
Virulence, Disease and Defense	Bacteriocins, ribosomally synthesized antibacterial peptides	Colicin V and Bacteriocin Production Cluster	DedD protein
Virulence, Disease and Defense	Bacteriocins, ribosomally synthesized antibacterial peptides	Colicin V and Bacteriocin Production Cluster	tRNA pseudouridine synthase A (EC 4.2.1.70)
Virulence, Disease and Defense	Resistance to antibiotics and toxic compounds	Lysozyme inhibitors	Inhibitor of vertebrate lysozyme precursor
Virulence, Disease and Defense	Resistance to antibiotics and toxic compounds	MexC-MexD-OprJ Multidrug Efflux System	Transcriptional regulator NfxB
Virulence, Disease and Defense	Resistance to antibiotics and toxic compounds	Copper homeostasis	Multicopper oxidase
Virulence, Disease and Defense	Resistance to antibiotics and toxic compounds	Copper homeostasis	Cytochrome c heme lyase subunit CcmH
Virulence, Disease and Defense	Resistance to antibiotics and toxic compounds	Copper homeostasis	Copper resistance protein CopC
Virulence, Disease and Defense	Resistance to antibiotics and toxic compounds	Copper homeostasis	Multidrug resistance transporter, Bcr/CflA family
Virulence, Disease and Defense	Resistance to antibiotics and toxic compounds	Copper homeostasis	Cu(I)-responsive transcriptional regulator
Virulence, Disease and Defense	Resistance to antibiotics and toxic compounds	Copper homeostasis	CopG protein
Virulence, Disease and Defense	Resistance to antibiotics and toxic compounds	Copper homeostasis	Cytochrome c heme lyase subunit CcmF
Virulence, Disease and Defense	Resistance to antibiotics and toxic compounds	Copper homeostasis	Copper resistance protein CopD
Virulence, Disease and Defense	Resistance to antibiotics and toxic compounds	Copper homeostasis	Copper chaperone
Virulence, Disease and Defense	Resistance to antibiotics and toxic compounds	Copper homeostasis	Copper-translocating P-type ATPase (EC 3.6.3.4)
Virulence, Disease and Defense	Resistance to antibiotics and toxic compounds	Copper homeostasis	Copper resistance protein B
Virulence, Disease and Defense	Resistance to antibiotics and toxic compounds	Cobalt-zinc-cadmium resistance	Heavy metal RND efflux outer membrane protein, CzcC family
Virulence, Disease and Defense	Resistance to antibiotics and toxic compounds	Cobalt-zinc-cadmium resistance	DNA-binding heavy metal response regulator
Virulence, Disease and Defense	Resistance to antibiotics and toxic compounds	Cobalt-zinc-cadmium resistance	Cobalt-zinc-cadmium resistance protein CzcD
Virulence, Disease and Defense	Resistance to antibiotics and toxic compounds	Cobalt-zinc-cadmium resistance	Cobalt/zinc/cadmium efflux RND transporter, membrane fusion protein, CzcB family
Virulence, Disease and Defense	Resistance to antibiotics and toxic compounds	Cobalt-zinc-cadmium resistance	Cd(II)/Pb(II)-responsive transcriptional regulator
Virulence, Disease and Defense	Resistance to antibiotics and toxic compounds	Cobalt-zinc-cadmium resistance	Cation efflux system protein CusA
Virulence, Disease and Defense	Resistance to antibiotics and toxic compounds	Cobalt-zinc-cadmium resistance	Cobalt-zinc-cadmium resistance protein
Virulence, Disease and Defense	Resistance to antibiotics and toxic compounds	Cobalt-zinc-cadmium resistance	Heavy metal sensor histidine kinase
Virulence, Disease and Defense	Resistance to antibiotics and toxic compounds	Cobalt-zinc-cadmium resistance	Cobalt-zinc-cadmium resistance protein CzcA
Virulence, Disease and Defense	Resistance to antibiotics and toxic compounds	Cobalt-zinc-cadmium resistance	Probable Co/Zn/Cd efflux system membrane fusion protein
Virulence, Disease and Defense	Resistance to antibiotics and toxic compounds	Cobalt-zinc-cadmium resistance	Transcriptional regulator, MerR family
Virulence, Disease and Defense	Resistance to antibiotics and toxic compounds	Adaptation to d-cysteine	Cystine ABC transporter, permease protein
Virulence, Disease and Defense	Resistance to antibiotics and toxic compounds	Adaptation to d-cysteine	Cystine ABC transporter, ATP-binding protein
Virulence, Disease and Defense	Resistance to antibiotics and toxic compounds	Adaptation to d-cysteine	D-cysteine desulfhydrase (EC 4.4.1.15)
Virulence, Disease and Defense	Resistance to antibiotics and toxic compounds	Multidrug Resistance, Tripartite Systems Found in Gram Negative Bacteria	Outer membrane component of tripartite multidrug resistance system
Virulence, Disease and Defense	Resistance to antibiotics and toxic compounds	Multidrug Resistance, Tripartite Systems Found in Gram Negative Bacteria	Membrane fusion component of tripartite multidrug resistance system
Virulence, Disease and Defense	Resistance to antibiotics and toxic compounds	Multidrug Resistance, Tripartite Systems Found in Gram Negative Bacteria	Inner membrane component of tripartite multidrug resistance system
Virulence, Disease and Defense	Resistance to antibiotics and toxic compounds	Streptothricin resistance	Streptothricin acetyltransferase, Streptomyces lavendulae type
Virulence, Disease and Defense	Resistance to antibiotics and toxic compounds	Resistance to fluoroquinolones	DNA gyrase subunit B (EC 5.99.1.3)
Virulence, Disease and Defense	Resistance to antibiotics and toxic compounds	Resistance to fluoroquinolones	DNA gyrase subunit A (EC 5.99.1.3)
Virulence, Disease and Defense	Resistance to antibiotics and toxic compounds	Resistance to fluoroquinolones	Topoisomerase IV subunit B (EC 5.99.1.-)
Virulence, Disease and Defense	Resistance to antibiotics and toxic compounds	Resistance to fluoroquinolones	Topoisomerase IV subunit A (EC 5.99.1.-)
Virulence, Disease and Defense	Resistance to antibiotics and toxic compounds	Arsenic resistance	Arsenic resistance protein ArsH
Virulence, Disease and Defense	Resistance to antibiotics and toxic compounds	Arsenic resistance	Arsenical-resistance protein ACR3
Virulence, Disease and Defense	Resistance to antibiotics and toxic compounds	Arsenic resistance	Arsenical resistance operon repressor
Virulence, Disease and Defense	Resistance to antibiotics and toxic compounds	Arsenic resistance	Arsenic efflux pump protein
Virulence, Disease and Defense	Resistance to antibiotics and toxic compounds	Arsenic resistance	Arsenate reductase (EC 1.20.4.1)
Virulence, Disease and Defense	Resistance to antibiotics and toxic compounds	Copper homeostasis: copper tolerance	Copper homeostasis protein CutE
Virulence, Disease and Defense	Resistance to antibiotics and toxic compounds	Copper homeostasis: copper tolerance	Magnesium and cobalt efflux protein CorC
Virulence, Disease and Defense	Resistance to antibiotics and toxic compounds	Beta-lactamase	Beta-lactamase class C and other penicillin binding proteins
Virulence, Disease and Defense	Resistance to antibiotics and toxic compounds	Beta-lactamase	Beta-lactamase (EC 3.5.2.6)
Virulence, Disease and Defense	Resistance to antibiotics and toxic compounds	Beta-lactamase	Metal-dependent hydrolases of the beta-lactamase superfamily I
Virulence, Disease and Defense	Resistance to antibiotics and toxic compounds	Resistance to chromium compounds	Chromate transport protein ChrA
Virulence, Disease and Defense	Resistance to antibiotics and toxic compounds	Multidrug Resistance Efflux Pumps	RND efflux system, membrane fusion protein CmeA
Virulence, Disease and Defense	Resistance to antibiotics and toxic compounds	Multidrug Resistance Efflux Pumps	RND efflux system, outer membrane lipoprotein CmeC
Virulence, Disease and Defense	Resistance to antibiotics and toxic compounds	Multidrug Resistance Efflux Pumps	Transcriptional regulator NfxB
Virulence, Disease and Defense	Resistance to antibiotics and toxic compounds	Multidrug Resistance Efflux Pumps	Transcription repressor of multidrug efflux pump acrAB operon, TetR (AcrR) family
Virulence, Disease and Defense	Resistance to antibiotics and toxic compounds	Multidrug Resistance Efflux Pumps	RND efflux system, inner membrane transporter CmeB
Virulence, Disease and Defense	Resistance to antibiotics and toxic compounds	Multidrug Resistance Efflux Pumps	Multidrug and toxin extrusion (MATE) family efflux pump YdhE/NorM, homolog
Virulence, Disease and Defense	Resistance to antibiotics and toxic compounds	Multidrug Resistance Efflux Pumps	Macrolide export ATP-binding/permease protein MacB (EC 3.6.3.-)
Virulence, Disease and Defense	Resistance to antibiotics and toxic compounds	Multidrug Resistance Efflux Pumps	Acriflavin resistance protein
Virulence, Disease and Defense	Resistance to antibiotics and toxic compounds	Multidrug Resistance Efflux Pumps	Macrolide-specific efflux protein MacA
Virulence, Disease and Defense	Resistance to antibiotics and toxic compounds	Multidrug Resistance Efflux Pumps	Type I secretion outer membrane protein, TolC precursor
Virulence, Disease and Defense	Resistance to antibiotics and toxic compounds	MexE-MexF-OprN Multidrug Efflux System	Outer membrane protein OprN
Virulence, Disease and Defense	Resistance to antibiotics and toxic compounds	MexE-MexF-OprN Multidrug Efflux System	Multidrug efflux transporter MexF
Virulence, Disease and Defense	Resistance to antibiotics and toxic compounds	MexE-MexF-OprN Multidrug Efflux System	Multidrug efflux membrane fusion protein MexE
Virulence, Disease and Defense	Resistance to antibiotics and toxic compounds	MexE-MexF-OprN Multidrug Efflux System	Transcriptional regulator MexT
Virulence, Disease and Defense	Invasion and intracellular resistance	Mycobacterium virulence operon involved in protein synthesis (SSU ribosomal proteins)	SSU ribosomal protein S7p (S5e)
Virulence, Disease and Defense	Invasion and intracellular resistance	Mycobacterium virulence operon involved in protein synthesis (SSU ribosomal proteins)	Translation elongation factor G
Virulence, Disease and Defense	Invasion and intracellular resistance	Mycobacterium virulence operon involved in protein synthesis (SSU ribosomal proteins)	Translation elongation factor Tu
Virulence, Disease and Defense	Invasion and intracellular resistance	Mycobacterium virulence operon involved in protein synthesis (SSU ribosomal proteins)	SSU ribosomal protein S12p (S23e)
Virulence, Disease and Defense	Invasion and intracellular resistance	Mycobacterium virulence operon involved in DNA transcription	DNA-directed RNA polymerase beta' subunit (EC 2.7.7.6)
Virulence, Disease and Defense	Invasion and intracellular resistance	Mycobacterium virulence operon involved in DNA transcription	DNA-directed RNA polymerase beta subunit (EC 2.7.7.6)
Virulence, Disease and Defense	Invasion and intracellular resistance	Mycobacterium virulence operon possibly involved in quinolinate biosynthesis	Quinolinate synthetase (EC 2.5.1.72)
Virulence, Disease and Defense	Invasion and intracellular resistance	Mycobacterium virulence operon possibly involved in quinolinate biosynthesis	Quinolinate phosphoribosyltransferase [decarboxylating] (EC 2.4.2.19)
Virulence, Disease and Defense	Invasion and intracellular resistance	Mycobacterium virulence operon possibly involved in quinolinate biosynthesis	L-aspartate oxidase (EC 1.4.3.16)
Virulence, Disease and Defense	Invasion and intracellular resistance	Mycobacterium virulence operon involved in protein synthesis (LSU ribosomal proteins)	LSU ribosomal protein L35p
Virulence, Disease and Defense	Invasion and intracellular resistance	Mycobacterium virulence operon involved in protein synthesis (LSU ribosomal proteins)	Translation initiation factor 3
Virulence, Disease and Defense	Invasion and intracellular resistance	Mycobacterium virulence operon involved in protein synthesis (LSU ribosomal proteins)	LSU ribosomal protein L20p
